# Supplementary material for: Apoptosis Governs the Elimination of Schistosoma japonicum from the Non-Permissive Host Microtus fortis
Source: PLoS One. 2011 Jun 22;6(6):e21109. doi: 10.1371/journal.pone.0021109 (PMC3120819; doi:10.1371/journal.pone.0021109)
Supplement: Table S2 — A full list of genes, including systematic name, Gene ID and protein homology, up regulated in schistosomula from M.fortis 0.5 Fold ratio refers to expression relative to those of schistosomula from BALB/c mice. (XLS) [file pone.0021109.s002.xls]

## Sheet: Sheet1
Table S2 A full list of genes, including systematic name, Gene ID and protein homology, up regulated in schistosomula from M.fortis. 0.5 Fold ratio refers to expression relative to those of schistosomula from BALB/c mice.
Systematic Name	protein homology	Fold ratio	Gene ID
Contig01699	D-alanine--D-alanine ligase OS=Wolbachia pipientis wMel GN=ddl PE=3 SV=1	0.499951	SJCHGC03071
Contig01143	Zinc finger matrin-type protein 5 OS=Homo sapiens GN=ZMAT5 PE=1 SV=1	0.499935	SJCHGC02451
Contig07477	UPF0361 protein DC12 homolog OS=Xenopus laevis PE=2 SV=1	0.499889	SJCHGC09141
Contig00394	Putative calmodulin-like protein 6 OS=Oryza sativa subsp. japonica GN=CML6 PE=3 SV=1	0.499468	SJCHGC01267
Contig10267	FAST kinase domain-containing protein 1 OS=Xenopus laevis GN=fastkd1 PE=2 SV=1	0.499344	SJCHGC12157
Contig01486	Heme-binding protein 1 OS=Mus musculus GN=Hebp1 PE=1 SV=1	0.499246	SJCHGC02841
Contig04829	DNA-directed RNA polymerase subunit beta OS=Toxoplasma gondii GN=rpoB PE=3 SV=1	0.498984	SJCHGC06353
Contig14009	2-oxoglutarate and iron-dependent oxygenase domain-containing protein 1 OS=Pongo abelii GN=OGFOD1 PE=2 SV=1	0.49895	SJCHGC16183
Contig14162	Uncharacterized threonine-rich GPI-anchored glycoprotein PJ4664.02 OS=Schizosaccharomyces pombe GN=SPBPJ4664.02 PE=2 SV=1	0.498935	SJCHGC16345
Contig04242	Hydroxyacylglutathione hydrolase OS=Mus musculus GN=Hagh PE=2 SV=1	0.498836	SJCHGC05735
Contig01493	Lysosome membrane protein 2 OS=Rattus norvegicus GN=Scarb2 PE=1 SV=2	0.498677	SJCHGC02848
Contig07469	Centrin-3 OS=Homo sapiens GN=CETN3 PE=2 SV=2	0.498636	SJCHGC09133
Contig05210	Peptidyl-glycine alpha-amidating monooxygenase OS=Bos taurus GN=PAM PE=1 SV=2	0.498611	SJCHGC06762
Contig05144	Casein kinase I isoform alpha OS=Rattus norvegicus GN=Csnk1a1 PE=2 SV=1	0.498536	SJCHGC06691
Contig11641	Fibulin-1 OS=Mus musculus GN=Fbln1 PE=1 SV=2	0.49848	SJCHGC13633
Contig02913	Prefoldin subunit 2 OS=Mus musculus GN=Pfdn2 PE=2 SV=2	0.498467	SJCHGC04348
Contig03999	Magnesium-dependent phosphatase 1 OS=Homo sapiens GN=MDP1 PE=2 SV=1	0.49833	SJCHGC05484
Contig00340	ATP-dependent RNA helicase DDX24 OS=Homo sapiens GN=DDX24 PE=1 SV=1	0.498298	SJCHGC01158
Contig12765	Glycine receptor subunit beta-type 4 OS=Caenorhabditis elegans GN=ggr-1 PE=2 SV=2	0.498138	SJCHGC14825
Contig09197	50S ribosomal protein L33 OS=Leptothrix cholodnii (strain ATCC 51168 / LMG 8142 / SP-6) GN=rpmG PE=3 SV=1	0.498132	SJCHGC10999
Contig05141	U3 small nucleolar ribonucleoprotein protein MPP10 OS=Homo sapiens GN=MPHOSPH10 PE=1 SV=2	0.497963	SJCHGC06687
Contig02889	Interleukin enhancer-binding factor 2 homolog OS=Danio rerio GN=ilf2 PE=2 SV=1	0.497941	SJCHGC04322
Contig03881	T-complex protein 1 subunit eta OS=Homo sapiens GN=CCT7 PE=1 SV=2	0.497833	SJCHGC05361
Contig02909	JmjC domain-containing protein 5 OS=Bos taurus GN=JMJD5 PE=2 SV=1	0.4978	SJCHGC04343
Contig03380	Syntaxin-18 OS=Rattus norvegicus GN=Stx18 PE=2 SV=1	0.497708	SJCHGC04842
Contig11698	Probable septum site-determining protein minC OS=Helicobacter pylori J99 GN=minC PE=3 SV=1	0.497646	SJCHGC13692
Contig03440	Probable ribosome biogenesis protein NEP1 OS=Homo sapiens GN=EMG1 PE=1 SV=4	0.497638	SJCHGC04905
Contig10243	Uncharacterized protein YIL083C OS=Saccharomyces cerevisiae GN=YIL083C PE=1 SV=1	0.497571	SJCHGC12129
Contig06630	Mediator of RNA polymerase II transcription subunit 13 OS=Debaryomyces hansenii GN=SSN2 PE=3 SV=2	0.49755	SJCHGC08261
Contig04193	Synaptobrevin homolog YKT6 OS=Mus musculus GN=Ykt6 PE=2 SV=1	0.497406	SJCHGC05685
Contig03372	Kinesin-like protein cut7 OS=Schizosaccharomyces pombe GN=cut7 PE=2 SV=3	0.497389	SJCHGC04833
Contig00899	Eukaryotic translation initiation factor 1A, Y-chromosomal OS=Homo sapiens GN=EIF1AY PE=1 SV=4	0.497325	SJCHGC02175
Contig11394	Cytoplasmic FMR1-interacting protein OS=Drosophila melanogaster GN=Sra-1 PE=1 SV=1	0.497096	SJCHGC13367
Contig03352	AP-2 complex subunit sigma-1 OS=Pongo abelii GN=AP2S1 PE=2 SV=1	0.497071	SJCHGC04812
Contig04407	Exosome complex exonuclease MTR3 OS=Xenopus tropicalis GN=exosc6 PE=2 SV=1	0.496822	SJCHGC05910
Contig00652	26S proteasome non-ATPase regulatory subunit 4 OS=Bos taurus GN=PSMD4 PE=2 SV=1	0.496793	SJCHGC01823
Contig03835	Succinyl-CoA ligase [ADP-forming] subunit beta, mitochondrial OS=Mus musculus GN=Sucla2 PE=1 SV=2	0.496707	SJCHGC05313
Contig05165	Sorbin and SH3 domain-containing protein 1 OS=Homo sapiens GN=SORBS1 PE=1 SV=2	0.496672	SJCHGC06714
Contig01016	WD repeat-containing protein 4 OS=Mus musculus GN=Wdr4 PE=1 SV=1	0.496535	SJCHGC02303
Contig07335	Poly(ADP-ribose) glycohydrolase ARH3 OS=Mus musculus GN=Adprhl2 PE=1 SV=1	0.496379	SJCHGC08995
Contig05010	Aconitate hydratase, mitochondrial OS=Mus musculus GN=Aco2 PE=1 SV=1	0.496047	SJCHGC06542
Contig05416	Ribosome biogenesis protein NSA2 OS=Candida glabrata GN=NSA2 PE=3 SV=1	0.49597	SJCHGC06986
Contig08348	UPF0313 protein CLI_0267 OS=Clostridium botulinum (strain Langeland / NCTC 10281 / Type F) GN=CLI_0267 PE=3 SV=1	0.495583	SJCHGC10115
Contig03437	Tetratricopeptide repeat protein 19 OS=Mus musculus GN=Ttc19 PE=2 SV=1	0.495578	SJCHGC04902
Contig07733	Proteasome subunit beta type-1-A OS=Carassius auratus GN=psmb1-A PE=2 SV=1	0.495571	SJCHGC09410
Contig07018	ATP-dependent RNA helicase DDX25 OS=Homo sapiens GN=DDX25 PE=1 SV=2	0.495534	SJCHGC08663
Contig00970	Disabled homolog 2 OS=Rattus norvegicus GN=Dab2 PE=1 SV=1	0.49547	SJCHGC02254
Contig08048	Replication protein A 14 kDa subunit OS=Homo sapiens GN=RPA3 PE=1 SV=1	0.495452	SJCHGC09784
Contig00927	Peptide methionine sulfoxide reductase msrB OS=Bradyrhizobium japonicum GN=msrB PE=3 SV=1	0.495423	SJCHGC02205
Contig07546	RING finger protein 185 OS=Pongo abelii GN=RNF185 PE=2 SV=1	0.495302	SJCHGC09213
Contig01021	U1 small nuclear ribonucleoprotein 70 kDa OS=Mus musculus GN=Snrp70 PE=1 SV=2	0.495045	SJCHGC02308
Contig13287	Uncharacterized protein KIAA1530 OS=Homo sapiens GN=KIAA1530 PE=2 SV=1	0.494897	SJCHGC15390
Contig03866	Nucleolar pre-ribosomal-associated protein 1 OS=Saccharomyces cerevisiae GN=URB1 PE=1 SV=2	0.494831	SJCHGC05346
Contig02212	Serine-rich adhesin for platelets OS=Staphylococcus haemolyticus (strain JCSC1435) GN=sraP PE=3 SV=1	0.494825	SJCHGC03618
Contig08225	Replicase polyprotein 1a OS=Human coronavirus HKU1 (isolate N2) GN=1a PE=3 SV=1	0.49479	SJCHGC09978
Contig07892	Carboxypeptidase A2 OS=Homo sapiens GN=CPA2 PE=1 SV=2	0.494576	SJCHGC09587
Contig06682	28S ribosomal protein S23, mitochondrial OS=Bos taurus GN=MRPS23 PE=1 SV=1	0.494492	SJCHGC08314
Contig05670	Growth inhibition and differentiation-related protein 88 homolog OS=Mus musculus GN=Gidrp88 PE=2 SV=1	0.494295	SJCHGC07253
Contig09588	N-acetyl-D-glucosamine kinase OS=Rattus norvegicus GN=Nagk PE=1 SV=4	0.494265	SJCHGC11417
Contig04791	Serine/threonine-protein phosphatase PP1-gamma catalytic subunit OS=Mus musculus GN=Ppp1cc PE=1 SV=1	0.494255	SJCHGC06313
Contig02093	Aldehyde dehydrogenase, mitochondrial OS=Homo sapiens GN=ALDH2 PE=1 SV=2	0.494252	SJCHGC03496
Contig10290	Serine/threonine-protein kinase BUD32 OS=Candida albicans GN=BUD32 PE=3 SV=1	0.494099	SJCHGC12184
Contig14142	Sorting nexin-12 OS=Homo sapiens GN=SNX12 PE=1 SV=3	0.493759	SJCHGC16325
Contig01066	Protein phosphatase 1 regulatory subunit 3B OS=Mus musculus GN=Ppp1r3b PE=1 SV=1	0.493709	SJCHGC02359
Contig10604	L-threonine 3-dehydrogenase, mitochondrial OS=Bos taurus GN=TDH PE=2 SV=1	0.493622	SJCHGC12524
Contig05219	Dolichyl-diphosphooligosaccharide--protein glycosyltransferase subunit 2 OS=Bos taurus GN=RPN2 PE=2 SV=1	0.493596	SJCHGC06773
Contig08022	Transmembrane protein 35 OS=Mus musculus GN=Tmem35 PE=2 SV=1	0.493478	SJCHGC09750
Contig00463	Ubiquitin carboxyl-terminal hydrolase isozyme L3 OS=Bos taurus GN=UCHL3 PE=2 SV=1	0.493385	SJCHGC01421
Contig07895	Uncharacterized protein DDB_G0286591 OS=Dictyostelium discoideum GN=DDB_G0286591 PE=4 SV=1	0.493186	SJCHGC09590
Contig08037	Gap junction beta-4 protein OS=Rattus norvegicus GN=Gjb4 PE=2 SV=1	0.493163	SJCHGC09769
Contig11222	NIL	0.493156	SJCHGC13181
Contig07807	Apoptosis 1 inhibitor OS=Drosophila melanogaster GN=th PE=1 SV=2	0.493121	SJCHGC09493
Contig04780	Phospholipid hydroperoxide glutathione peroxidase 1, chloroplastic OS=Arabidopsis thaliana GN=GPX1 PE=1 SV=2	0.49281	SJCHGC06301
Contig07642	E3 ubiquitin-protein ligase rififylin OS=Rattus norvegicus GN=Rffl PE=1 SV=1	0.492776	SJCHGC09314
Contig07837	Uncharacterized RNA-binding protein C839.10 OS=Schizosaccharomyces pombe GN=SPBC839.10 PE=2 SV=1	0.492443	SJCHGC09527
Contig02086	Serine/threonine-protein kinase haspin OS=Mus musculus GN=Gsg2 PE=1 SV=3	0.492168	SJCHGC03489
Contig03991	Transmembrane protein 50B OS=Pongo abelii GN=TMEM50B PE=2 SV=1	0.491995	SJCHGC05476
Contig02406	E3 ubiquitin-protein ligase RING1 OS=Pan paniscus GN=RING1 PE=3 SV=1	0.491511	SJCHGC03822
Contig11710	Uncharacterized protein C4orf21 OS=Homo sapiens GN=C4orf21 PE=2 SV=1	0.491413	SJCHGC13705
Contig04784	Pyruvate kinase isozymes M1/M2 OS=Rattus norvegicus GN=Pkm2 PE=1 SV=3	0.491241	SJCHGC06305
Contig03776	40S ribosomal protein S26 OS=Octopus vulgaris GN=RPS26 PE=2 SV=1	0.491197	SJCHGC05252
Contig11111	YAP1-binding protein 2 OS=Saccharomyces cerevisiae GN=YBP2 PE=1 SV=1	0.490968	SJCHGC13058
Contig08141	NIL	0.490909	SJCHGC09885
Contig07992	Potassium channel toxin gamma-KTx 2.1 OS=Buthus eupeus PE=1 SV=1	0.490826	SJCHGC09717
Contig00846	Thioredoxin domain-containing protein 17 OS=Pongo abelii GN=TXNDC17 PE=2 SV=1	0.49082	SJCHGC02110
Contig04884	Neural proliferation differentiation and control protein 1 OS=Homo sapiens GN=NPDC1 PE=1 SV=2	0.49072	SJCHGC06411
Contig07103	THO complex subunit 3 OS=Homo sapiens GN=THOC3 PE=1 SV=1	0.490634	SJCHGC08752
Contig09296	Cytochrome c biogenesis protein ccsA OS=Heterosigma akashiwo (strain NIES-293) GN=ccsA PE=3 SV=1	0.49061	SJCHGC11107
Contig04430	Mono-ADP-ribosyltransferase sirtuin-6 OS=Mus musculus GN=Sirt6 PE=1 SV=1	0.490572	SJCHGC05933
Contig01019	NIL	0.490508	SJCHGC02306
Contig06062	Synaptopodin-2 OS=Homo sapiens GN=SYNPO2 PE=1 SV=2	0.490486	SJCHGC07667
Contig06957	N-acetyltransferase 10 OS=Homo sapiens GN=NAT10 PE=1 SV=1	0.490481	SJCHGC08599
Contig00036	Dynein light chain OS=Schistosoma mansoni GN=DLC PE=1 SV=1	0.490474	SJCHGC00289
Contig11949	28S ribosomal protein S18c, mitochondrial OS=Bos taurus GN=MRPS18C PE=1 SV=2	0.490464	SJCHGC13956
Contig09697	Scaffold attachment factor B2 OS=Homo sapiens GN=SAFB2 PE=1 SV=1	0.490385	SJCHGC11532
Contig07556	Cytidylate kinase OS=Methanococcus maripaludis (strain C5 / ATCC BAA-1333) GN=cmk PE=3 SV=1	0.490258	SJCHGC09223
Contig04483	Transcription factor BTF3 homolog 4 OS=Pongo abelii GN=BTF3L4 PE=2 SV=1	0.490116	SJCHGC05988
Contig04236	60S ribosomal protein L11 OS=Caenorhabditis elegans GN=rpl-11.1 PE=2 SV=1	0.489857	SJCHGC05729
Contig07751	Lysophosphatidic acid phosphatase type 6 OS=Pongo abelii GN=ACP6 PE=2 SV=1	0.489642	SJCHGC09431
Contig00202	GDP-L-fucose synthetase OS=Pongo abelii GN=TSTA3 PE=2 SV=1	0.489601	SJCHGC00869
Contig04745	Histone demethylase JARID1B OS=Mus musculus GN=Jarid1b PE=1 SV=1	0.489534	SJCHGC06265
Contig00529	COBW domain-containing protein 1 OS=Homo sapiens GN=CBWD1 PE=1 SV=1	0.489368	SJCHGC01557
Contig05206	Malate dehydrogenase OS=Pyrococcus horikoshii GN=mdh PE=1 SV=1	0.489231	SJCHGC06758
Contig04077	Probable ubiquitin-conjugating enzyme E2 R521 OS=Acanthamoeba polyphaga mimivirus GN=MIMI_R521 PE=3 SV=1	0.489224	SJCHGC05564
Contig03828	DNA-directed RNA polymerases I, II, and III subunit RPABC1 OS=Pongo abelii GN=POLR2E PE=2 SV=1	0.489088	SJCHGC05306
Contig00583	Vacuolar-sorting protein SNF8 OS=Rattus norvegicus GN=Snf8 PE=1 SV=1	0.488946	SJCHGC01671
Contig00145	Elongation factor 1-delta OS=Oryctolagus cuniculus GN=EEF1D PE=2 SV=1	0.488936	SJCHGC00704
Contig10623	DNA-directed RNA polymerase subunit beta OS=Plasmodium falciparum GN=rpoB PE=3 SV=2	0.488914	SJCHGC12543
Contig02764	Coiled-coil domain-containing protein 103 OS=Mus musculus GN=Ccdc103 PE=2 SV=1	0.488843	SJCHGC04194
Contig04365	DNA-directed RNA polymerase II subunit RPB9 OS=Sus scrofa GN=POLR2I PE=3 SV=1	0.488782	SJCHGC05867
Contig01037	Uncharacterized protein KIAA0406 OS=Homo sapiens GN=KIAA0406 PE=1 SV=3	0.488721	SJCHGC02325
Contig05474	Vigilin OS=Pongo abelii GN=HDLBP PE=2 SV=1	0.488436	SJCHGC07049
Contig00146	Vacuolar protein sorting-associating protein 4B OS=Mus musculus GN=Vps4b PE=1 SV=2	0.488401	SJCHGC00707
Contig00091	26S proteasome non-ATPase regulatory subunit 10 OS=Rattus norvegicus GN=Psmd10 PE=2 SV=1	0.488152	SJCHGC00537
Contig03010	Monocarboxylate transporter 14 OS=Homo sapiens GN=SLC16A14 PE=2 SV=1	0.488071	SJCHGC04451
Contig05056	39S ribosomal protein L39, mitochondrial OS=Homo sapiens GN=MRPL39 PE=2 SV=2	0.487949	SJCHGC06596
Contig06336	Survival of motor neuron protein-interacting protein 1 OS=Homo sapiens GN=SIP1 PE=1 SV=1	0.487948	SJCHGC07955
Contig04420	Cysteine and histidine-rich domain-containing protein 1 OS=Danio rerio GN=chordc1 PE=2 SV=1	0.48788	SJCHGC05923
Contig10812	Phosphoribosyl-AMP cyclohydrolase OS=Azoarcus sp. (strain BH72) GN=hisI PE=3 SV=1	0.487796	SJCHGC12740
Contig08389	Deoxyuridine 5'-triphosphate nucleotidohydrolase OS=Rattus norvegicus GN=Dut PE=2 SV=3	0.487698	SJCHGC10160
Contig11594	Microsomal glutathione S-transferase 1 OS=Sus scrofa GN=MGST1 PE=2 SV=3	0.487667	SJCHGC13586
Contig10400	Golgi phosphoprotein 3-like OS=Xenopus tropicalis GN=golph3l PE=2 SV=1	0.48763	SJCHGC12303
Contig06299	Innexin unc-7 OS=Caenorhabditis elegans GN=unc-7 PE=2 SV=1	0.487326	SJCHGC07918
Contig07409	Phosphoglucomutase-1 OS=Homo sapiens GN=PGM1 PE=1 SV=3	0.487233	SJCHGC09069
Contig06784	Actin OS=Cyanidioschyzon merolae PE=3 SV=1	0.487194	SJCHGC08419
Contig04792	Rho-related GTP-binding protein RhoB OS=Rattus norvegicus GN=Rhob PE=1 SV=1	0.48711	SJCHGC06315
Contig07919	28S ribosomal protein S18b, mitochondrial OS=Mus musculus GN=Mrps18b PE=2 SV=1	0.48709	SJCHGC09615
Contig04572	cGMP-dependent protein kinase 1, beta isozyme OS=Bos taurus GN=PRKG1 PE=1 SV=2	0.487073	SJCHGC06085
Contig02015	CDK5 regulatory subunit-associated protein 1 OS=Mus musculus GN=Cdk5rap1 PE=2 SV=2	0.486934	SJCHGC03417
Contig02241	Kinesin-like protein KIP1 OS=Saccharomyces cerevisiae GN=KIP1 PE=1 SV=1	0.486795	SJCHGC03650
Contig07219	Ribonuclease H2 subunit B OS=Homo sapiens GN=RNASEH2B PE=1 SV=1	0.486649	SJCHGC08877
Contig04570	Coiled-coil domain-containing protein 134 OS=Homo sapiens GN=CCDC134 PE=2 SV=1	0.48653	SJCHGC06083
Contig00321	Tubulin-specific chaperone E OS=Mus musculus GN=Tbce PE=1 SV=1	0.48626	SJCHGC01116
Contig10691	Putative uncharacterized membrane protein PB15E9.02c OS=Schizosaccharomyces pombe GN=SPAPB15E9.02c PE=4 SV=1	0.486009	SJCHGC12613
Contig06964	Elongation factor 2 OS=Caenorhabditis elegans GN=eft-2 PE=2 SV=4	0.485969	SJCHGC08608
Contig01403	Ubiquitin-conjugating enzyme E2 E1 OS=Mus musculus GN=Ube2e1 PE=2 SV=1	0.485874	SJCHGC02747
Contig01942	CDK5 regulatory subunit-associated protein 3 OS=Homo sapiens GN=CDK5RAP3 PE=1 SV=2	0.485793	SJCHGC03338
Contig00900	Eukaryotic translation initiation factor 1A, Y-chromosomal OS=Homo sapiens GN=EIF1AY PE=1 SV=4	0.485729	SJCHGC02176
Contig04552	NADH dehydrogenase [ubiquinone] 1 beta subcomplex subunit 5, mitochondrial OS=Homo sapiens GN=NDUFB5 PE=2 SV=1	0.485704	SJCHGC06063
Contig00982	cAMP-dependent protein kinase type II regulatory subunit OS=Strongylocentrotus purpuratus PE=2 SV=1	0.485651	SJCHGC02266
Contig00821	AP-3 complex subunit sigma-2 OS=Pongo abelii GN=AP3S2 PE=2 SV=1	0.485642	SJCHGC02080
Contig04372	26S protease regulatory subunit 6B OS=Rattus norvegicus GN=Psmc4 PE=1 SV=1	0.485596	SJCHGC05874
Contig03706	Protein transport protein Sec61 subunit beta OS=Homo sapiens GN=SEC61B PE=1 SV=2	0.485508	SJCHGC05179
Contig14028	AP-1 complex subunit mu-1-I OS=Caenorhabditis elegans GN=unc-101 PE=2 SV=2	0.485429	SJCHGC16203
Contig07833	NHP2-like protein 1 OS=Xenopus laevis GN=nhp2l1 PE=2 SV=1	0.485269	SJCHGC09523
Contig05032	WW domain-binding protein 4 OS=Mus musculus GN=Wbp4 PE=1 SV=3	0.485177	SJCHGC06567
Contig01993	Serine beta-lactamase-like protein LACTB, mitochondrial OS=Bos taurus GN=LACTB PE=1 SV=2	0.48515	SJCHGC03395
Contig07678	tRNA (guanine-N(7)-)-methyltransferase OS=Bos taurus GN=METTL1 PE=2 SV=1	0.484995	SJCHGC09352
Contig10909	CinA-like protein OS=Chlorobium phaeobacteroides (strain DSM 266) GN=Cpha266_2541 PE=3 SV=1	0.484918	SJCHGC12841
Contig00440	40S ribosomal protein S15 OS=Pongo abelii GN=RPS15 PE=2 SV=3	0.484711	SJCHGC01378
Contig02970	Flotillin-2 OS=Rattus norvegicus GN=Flot2 PE=1 SV=1	0.4847	SJCHGC04410
Contig09416	DnaJ homolog subfamily C member 7 OS=Homo sapiens GN=DNAJC7 PE=1 SV=2	0.484632	SJCHGC11235
Contig08257	Mitochondrial import inner membrane translocase subunit TIM9 OS=Debaryomyces hansenii GN=TIM9 PE=3 SV=2	0.484621	SJCHGC10013
Contig04808	Xaa-Pro dipeptidase OS=Pongo abelii GN=PEPD PE=2 SV=1	0.484406	SJCHGC06332
Contig00221	RNA polymerase II-associated protein 3 OS=Xenopus tropicalis GN=rpap3 PE=2 SV=1	0.484385	SJCHGC00908
Contig00824	Protein bolA OS=Vibrio cholerae GN=bolA PE=3 SV=1	0.484318	SJCHGC02083
Contig06735	Mediator of RNA polymerase II transcription subunit 4 OS=Anopheles gambiae GN=MED4 PE=3 SV=3	0.484167	SJCHGC08369
Contig11330	NIL	0.484154	SJCHGC13300
Contig05470	Methionine aminopeptidase 1B, chloroplastic OS=Arabidopsis thaliana GN=MAP1B PE=2 SV=2	0.483968	SJCHGC07045
Contig07351	Proteasome activator complex subunit 3 OS=Mus musculus GN=Psme3 PE=1 SV=1	0.48382	SJCHGC09011
Contig05190	NADH dehydrogenase [ubiquinone] 1 beta subcomplex subunit 4 OS=Pan troglodytes GN=NDUFB4 PE=2 SV=3	0.483805	SJCHGC06741
Contig02861	TATA-box-binding protein OS=Bombyx mori GN=Tbp PE=2 SV=1	0.48369	SJCHGC04294
Contig06545	NIL	0.483593	SJCHGC08168
Contig09586	Mid1-interacting protein 1 OS=Homo sapiens GN=MID1IP1 PE=2 SV=1	0.483392	SJCHGC11415
Contig05126	Probable V-type proton ATPase subunit G OS=Caenorhabditis elegans GN=vha-10 PE=2 SV=1	0.483371	SJCHGC06668
Contig04398	Dihydrolipoyl dehydrogenase, mitochondrial OS=Rattus norvegicus GN=Dld PE=1 SV=1	0.483162	SJCHGC05900
Contig03397	Syntaxin-6 OS=Mus musculus GN=Stx6 PE=2 SV=1	0.483152	SJCHGC04860
Contig01386	Pre-mRNA-splicing factor 38B OS=Rattus norvegicus GN=Prpf38b PE=2 SV=1	0.483027	SJCHGC02730
Contig06750	Protein unc-13 homolog A OS=Homo sapiens GN=UNC13A PE=2 SV=3	0.482975	SJCHGC08385
Contig13654	[NU+] prion formation protein 1 OS=Saccharomyces cerevisiae GN=NEW1 PE=1 SV=1	0.48289	SJCHGC15790
Contig02939	Protein grpE OS=Rubrobacter xylanophilus (strain DSM 9941 / NBRC 16129) GN=grpE PE=3 SV=1	0.482695	SJCHGC04376
Contig12076	NIL	0.482662	SJCHGC14089
Contig05937	Serine hydroxymethyltransferase OS=Caenorhabditis elegans GN=mel-32 PE=1 SV=2	0.482637	SJCHGC07535
Contig02045	Protein arginine N-methyltransferase 5 OS=Pongo abelii GN=PRMT5 PE=1 SV=3	0.482613	SJCHGC03447
Contig00584	ATP synthase lipid-binding protein, mitochondrial OS=Ovis aries GN=ATP5G2 PE=2 SV=1	0.482575	SJCHGC01673
Contig03353	T-complex protein 1 subunit beta OS=Homo sapiens GN=CCT2 PE=1 SV=4	0.482536	SJCHGC04813
Contig04125	Ribosomal L1 domain-containing protein 1 OS=Bos taurus GN=RSL1D1 PE=2 SV=1	0.48248	SJCHGC05614
Contig04987	Probable DEAD-box ATP-dependent RNA helicase SH0956 OS=Staphylococcus haemolyticus (strain JCSC1435) GN=SH0956 PE=3 SV=1	0.482463	SJCHGC06519
Contig05024	Eukaryotic translation initiation factor 3 subunit M OS=Pongo abelii GN=EIF3M PE=2 SV=1	0.482383	SJCHGC06559
Contig07606	Dihydropyrimidinase-related protein 2 OS=Bos taurus GN=DPYSL2 PE=2 SV=1	0.482305	SJCHGC09277
Contig05116	UPF0451 protein C17orf61 homolog OS=Danio rerio GN=zgc:110256 PE=2 SV=1	0.481982	SJCHGC06658
Contig04463	E3 ubiquitin-protein ligase NRDP1 OS=Pongo abelii GN=RNF41 PE=2 SV=1	0.481958	SJCHGC05966
Contig11509	Aconitate hydratase OS=Bradyrhizobium japonicum GN=acnA PE=3 SV=2	0.481894	SJCHGC13490
Contig02881	Anaphase-promoting complex subunit 11 OS=Bos taurus GN=ANAPC11 PE=3 SV=1	0.481858	SJCHGC04314
Contig07854	Tether containing UBX domain for GLUT4 OS=Homo sapiens GN=ASPSCR1 PE=1 SV=1	0.481843	SJCHGC09548
Contig00739	Plastin-2 OS=Danio rerio GN=lcp1 PE=2 SV=1	0.481832	SJCHGC01985
Contig11315	Thioredoxin domain-containing protein 17 OS=Pongo abelii GN=TXNDC17 PE=2 SV=1	0.481663	SJCHGC13285
Contig09528	Mas-related G-protein coupled receptor member X4 OS=Homo sapiens GN=MRGPRX4 PE=2 SV=1	0.481565	SJCHGC11352
Contig04877	Zinc finger CCCH-type with G patch domain-containing protein OS=Mus musculus GN=Zgpat PE=2 SV=1	0.481555	SJCHGC06404
Contig12158	DnaJ homolog subfamily A member 3, mitochondrial OS=Mus musculus GN=Dnaja3 PE=1 SV=1	0.481522	SJCHGC14175
Contig11524	Microcin-J25 export ATP-binding/permease protein mcjD OS=Escherichia coli GN=mcjD PE=3 SV=1	0.481032	SJCHGC13505
Contig06480	SWI/SNF-related matrix-associated actin-dependent regulator of chromatin subfamily B member 1 OS=Xenopus laevis GN=smarcb1 PE=2 SV=1	0.48082	SJCHGC08101
Contig04725	Protease-associated domain-containing protein of 21 kDa OS=Homo sapiens GN=PAP21 PE=1 SV=1	0.480794	SJCHGC06243
Contig02006	Structural maintenance of chromosomes protein 4 OS=Saccharomyces cerevisiae GN=SMC4 PE=1 SV=1	0.480647	SJCHGC03408
Contig01615	39S ribosomal protein L11, mitochondrial OS=Homo sapiens GN=MRPL11 PE=2 SV=1	0.480628	SJCHGC02984
Contig07091	UPF0360 protein SJCHGC08984 OS=Schistosoma japonicum GN=SJCHGC08984 PE=2 SV=1	0.480511	SJCHGC08740
Contig03748	Ubiquitin-conjugating enzyme E2 variant 1 OS=Homo sapiens GN=UBE2V1 PE=1 SV=1	0.480371	SJCHGC05222
Contig04338	GPI transamidase component PIG-T OS=Mus musculus GN=Pigt PE=2 SV=2	0.480316	SJCHGC05837
Contig00633	Phosducin-like protein 3 OS=Pongo abelii GN=PDCL3 PE=2 SV=1	0.480203	SJCHGC01781
Contig13284	Ubiquitin-fold modifier 1 OS=Xenopus laevis GN=ufm1 PE=3 SV=1	0.480046	SJCHGC15387
Contig03285	Uncharacterized protein DDB_G0284459 OS=Dictyostelium discoideum GN=DDB_G0284459 PE=4 SV=1	0.479995	SJCHGC04740
Contig01387	Pre-mRNA-splicing factor 38B OS=Homo sapiens GN=PRPF38B PE=1 SV=1	0.479949	SJCHGC02731
Contig00831	Synaptobrevin OS=Loligo pealeii PE=1 SV=1	0.479939	SJCHGC02092
Contig03273	Nucleus export protein BRL1 OS=Saccharomyces cerevisiae GN=BRL1 PE=1 SV=1	0.479879	SJCHGC04727
Contig05743	Something about silencing protein 10 OS=Rattus norvegicus GN=Utp3 PE=2 SV=1	0.479856	SJCHGC07328
Contig07805	Suppressor of tumorigenicity protein 7 homolog OS=Gallus gallus GN=ST7 PE=3 SV=1	0.479797	SJCHGC09491
Contig04724	Elongation factor Ts OS=Helicobacter pylori GN=tsf PE=3 SV=1	0.4796	SJCHGC06242
Contig11868	Uncharacterized protein RP853 OS=Rickettsia prowazekii GN=RP853 PE=4 SV=1	0.479559	SJCHGC13873
Contig08456	NADH dehydrogenase [ubiquinone] 1 beta subcomplex subunit 11, mitochondrial OS=Pongo abelii GN=NDUFB11 PE=2 SV=1	0.479444	SJCHGC10232
Contig07372	Enhancer of mRNA-decapping protein 4 OS=Rattus norvegicus GN=Edc4 PE=2 SV=1	0.479426	SJCHGC09032
Contig12162	NIL	0.479285	SJCHGC14179
Contig10576	Cytochrome c oxidase subunit 1 OS=Trypanosoma brucei brucei GN=COXI PE=3 SV=1	0.479273	SJCHGC12492
Contig06935	Guanine nucleotide exchange factor VAV2 OS=Mus musculus GN=Vav2 PE=2 SV=1	0.479222	SJCHGC08575
Contig08308	23 kDa integral membrane protein OS=Schistosoma mansoni PE=2 SV=1	0.479166	SJCHGC10071
Contig04031	Pyridoxine-5'-phosphate oxidase OS=Mus musculus GN=Pnpo PE=1 SV=1	0.479143	SJCHGC05516
Contig03527	tRNA (adenine-N(1)-)-methyltransferase non-catalytic subunit TRM6 OS=Mus musculus GN=Trmt6 PE=1 SV=1	0.478985	SJCHGC04995
Contig07776	COP9 signalosome complex subunit 7b OS=Bos taurus GN=COPS7B PE=2 SV=1	0.478814	SJCHGC09458
Contig01237	Mediator of RNA polymerase II transcription subunit 31 OS=Drosophila melanogaster GN=MED31 PE=1 SV=2	0.478813	SJCHGC02559
Contig03348	Acyl-CoA-binding domain-containing protein 6 OS=Xenopus laevis GN=acbd6 PE=2 SV=1	0.478792	SJCHGC04808
Contig05124	Coatomer subunit delta OS=Homo sapiens GN=ARCN1 PE=2 SV=1	0.478534	SJCHGC06666
Contig07517	Cytochrome c oxidase subunit 4 isoform 1, mitochondrial OS=Thunnus obesus PE=2 SV=1	0.478409	SJCHGC09183
Contig09418	28S ribosomal protein S11, mitochondrial OS=Bos taurus GN=MRPS11 PE=1 SV=2	0.478408	SJCHGC11237
Contig05449	Vacuolar protein sorting-associated protein 37C OS=Homo sapiens GN=VPS37C PE=1 SV=1	0.478356	SJCHGC07023
Contig11434	CD9 antigen OS=Sus scrofa GN=CD9 PE=2 SV=3	0.4783	SJCHGC13408
Contig03321	Small nuclear ribonucleoprotein F OS=Mus musculus GN=Snrpf PE=2 SV=1	0.478243	SJCHGC04779
Contig04695	Calcyphosin-like protein OS=Mus musculus GN=Capsl PE=2 SV=3	0.478069	SJCHGC06212
Contig05536	Sperm equatorial segment protein 1 OS=Bos taurus GN=SPESP1 PE=2 SV=1	0.478009	SJCHGC07115
Contig12692	NIL	0.47793	SJCHGC14741
Contig00252	Tumor protein D52 OS=Homo sapiens GN=TPD52 PE=1 SV=2	0.477926	SJCHGC00973
Contig02688	TOX high mobility group box family member 4 OS=Mus musculus GN=Tox4 PE=1 SV=2	0.477895	SJCHGC04112
Contig04344	Undecaprenyl-phosphate 4-deoxy-4-formamido-L-arabinose transferase OS=Wigglesworthia glossinidia brevipalpis GN=arnC PE=3 SV=1	0.477878	SJCHGC05843
Contig03516	Katanin p60 ATPase-containing subunit A1 OS=Homo sapiens GN=KATNA1 PE=1 SV=1	0.477873	SJCHGC04982
Contig09579	NIL	0.477864	SJCHGC11407
Contig05619	Serine/arginine repetitive matrix protein 1 OS=Mus musculus GN=Srrm1 PE=1 SV=1	0.47762	SJCHGC07201
Contig03277	Transmembrane protease, serine 3 OS=Homo sapiens GN=TMPRSS3 PE=1 SV=2	0.477563	SJCHGC04731
Contig00761	GATA zinc finger domain-containing protein 14 OS=Dictyostelium discoideum GN=gtaN PE=4 SV=1	0.477427	SJCHGC02013
Contig13812	Trafficking protein particle complex subunit 1 OS=Mus musculus GN=Trappc1 PE=1 SV=1	0.477389	SJCHGC15963
Contig09069	Serpentine receptor class epsilon-37 OS=Caenorhabditis elegans GN=sre-37 PE=2 SV=2	0.477311	SJCHGC10867
Contig03204	Acetylcholine receptor subunit alpha-type acr-16 OS=Caenorhabditis elegans GN=acr-16 PE=2 SV=1	0.477298	SJCHGC04655
Contig02931	Syntaxin-1A OS=Drosophila melanogaster GN=Syx1A PE=1 SV=1	0.477254	SJCHGC04367
Contig00482	mRNA cap guanine-N7 methyltransferase OS=Danio rerio GN=rnmt PE=3 SV=1	0.477227	SJCHGC01456
Contig04579	Uncharacterized transporter BUsg_450 OS=Buchnera aphidicola subsp. Schizaphis graminum GN=BUsg_450 PE=3 SV=1	0.477151	SJCHGC06093
Contig05408	Uncharacterized protein C18orf19 homolog A OS=Danio rerio GN=si:ch211-105d11.2 PE=2 SV=1	0.477143	SJCHGC06978
Contig09590	Probable potassium transport system protein kup 2 OS=Rhodoferax ferrireducens (strain DSM 15236 / ATCC BAA-621 / T118) GN=kup2 PE=3 SV=1	0.477065	SJCHGC11419
Contig08773	NIL	0.47695	SJCHGC10557
Contig05113	60S ribosomal protein L18 OS=Macaca fascicularis GN=RPL18 PE=2 SV=1	0.476802	SJCHGC06655
Contig10449	Non-structural protein 3 OS=Human coronavirus NL63 GN=3 PE=4 SV=1	0.476802	SJCHGC12353
Contig11074	Selenoprotein W OS=Rattus norvegicus GN=Sepw1 PE=1 SV=3	0.476758	SJCHGC13020
Contig04816	NADH-ubiquinone oxidoreductase chain 5 OS=Trypanosoma brucei brucei GN=ND5 PE=3 SV=1	0.476723	SJCHGC06340
Contig09623	NIL	0.476695	SJCHGC11452
Contig04006	Peptide chain release factor 1 OS=Wolbachia pipientis wMel GN=prfA PE=3 SV=1	0.476616	SJCHGC05491
Contig03156	Protein lin-52 homolog OS=Oncorhynchus mykiss GN=lin52 PE=2 SV=1	0.476597	SJCHGC04604
Contig08179	DNA alpha-glucosyltransferase OS=Enterobacteria phage T4 GN=agt PE=1 SV=1	0.476506	SJCHGC09925
Contig07597	NADH dehydrogenase [ubiquinone] iron-sulfur protein 2, mitochondrial OS=Mus musculus GN=Ndufs2 PE=1 SV=1	0.476467	SJCHGC09267
Contig01193	UPF0551 protein C8orf38, mitochondrial OS=Homo sapiens GN=C8orf38 PE=1 SV=2	0.476319	SJCHGC02510
Contig05185	Phosphatidylinositol-5-phosphate 4-kinase type-2 alpha OS=Rattus norvegicus GN=Pip4k2a PE=2 SV=1	0.476293	SJCHGC06736
Contig03675	Dynein light chain OS=Schistosoma mansoni GN=DLC PE=1 SV=1	0.476272	SJCHGC05148
Contig04612	Programmed cell death protein 10 OS=Rattus norvegicus GN=Pdcd10 PE=2 SV=1	0.47613	SJCHGC06127
Contig01925	Ephrin type-B receptor 1 OS=Mus musculus GN=Ephb1 PE=2 SV=1	0.476127	SJCHGC03321
Contig10649	Putative metalloprotease BU442 OS=Buchnera aphidicola subsp. Acyrthosiphon pisum GN=BU442 PE=3 SV=1	0.476064	SJCHGC12569
Contig02100	TBCC domain-containing protein 1 OS=Xenopus laevis GN=tbccd1 PE=2 SV=1	0.475997	SJCHGC03503
Contig01550	CBF1-interacting corepressor OS=Mus musculus GN=Cir PE=1 SV=1	0.47569	SJCHGC02913
Contig09293	Centrosomal protein of 55 kDa OS=Rattus norvegicus GN=Cep55 PE=2 SV=1	0.475679	SJCHGC11103
Contig00617	14-3-3 protein beta/alpha-B OS=Xenopus laevis GN=ywhab-B PE=2 SV=1	0.475667	SJCHGC01745
Contig01349	Trimethylguanosine synthase homolog OS=Homo sapiens GN=TGS1 PE=1 SV=2	0.475513	SJCHGC02687
Contig01960	GPN-loop GTPase 3 OS=Bos taurus GN=GPN3 PE=2 SV=1	0.475301	SJCHGC03356
Contig00375	ATP synthase subunit s-like protein OS=Rattus norvegicus GN=Atp5sl PE=2 SV=1	0.475274	SJCHGC01227
Contig00709	Protein FAM109B OS=Bos taurus GN=FAM109B PE=2 SV=1	0.475273	SJCHGC01943
Contig04830	Ryanodine receptor 1 OS=Oryctolagus cuniculus GN=RYR1 PE=1 SV=1	0.475201	SJCHGC06354
Contig05664	Actin-related protein 8 OS=Homo sapiens GN=ACTR8 PE=1 SV=2	0.475193	SJCHGC07246
Contig02314	DNA-directed RNA polymerase III subunit RPC10 OS=Mus musculus GN=Polr3k PE=2 SV=1	0.475167	SJCHGC03725
Contig03385	Vesicle transport protein USE1 OS=Danio rerio GN=use1 PE=2 SV=1	0.47495	SJCHGC04848
Contig14068	Transient receptor potential cation channel protein painless OS=Drosophila melanogaster GN=pain PE=1 SV=1	0.474816	SJCHGC16246
Contig04712	Elongation factor 2 kinase OS=Mus musculus GN=Eef2k PE=1 SV=1	0.474697	SJCHGC06230
Contig02229	NTF2-related export protein 1 OS=Bos taurus GN=NXT1 PE=2 SV=1	0.474657	SJCHGC03637
Contig11532	Aquaporin-9 OS=Mus musculus GN=Aqp9 PE=2 SV=1	0.474621	SJCHGC13513
Contig04828	Glutaminyl-peptide cyclotransferase OS=Homo sapiens GN=QPCT PE=1 SV=1	0.474567	SJCHGC06352
Contig01141	Iron-sulfur cluster assembly 1 homolog, mitochondrial OS=Rattus norvegicus GN=Isca1 PE=2 SV=1	0.474424	SJCHGC02449
Contig03573	Merozoite surface protein 1 OS=Plasmodium falciparum (isolate Palo Alto / Uganda) GN=MSP-1 PE=3 SV=1	0.474301	SJCHGC05043
Contig05096	23 kDa integral membrane protein OS=Schistosoma japonicum PE=2 SV=1	0.474257	SJCHGC06637
Contig07648	Nascent polypeptide-associated complex subunit alpha OS=Danio rerio GN=naca PE=1 SV=1	0.47423	SJCHGC09320
Contig09483	Cysteinyl-tRNA synthetase, cytoplasmic OS=Gallus gallus GN=CARS PE=2 SV=1	0.474204	SJCHGC11304
Contig00051	Nuclear migration protein nudC OS=Mus musculus GN=Nudc PE=1 SV=1	0.474204	SJCHGC00372
Contig01175	Protein SFRS12IP1 OS=Danio rerio GN=sfrs12ip1 PE=2 SV=1	0.473993	SJCHGC02492
Contig04044	Ferrochelatase, mitochondrial OS=Bos taurus GN=FECH PE=1 SV=3	0.473975	SJCHGC05531
Contig07608	RNA-binding protein with serine-rich domain 1 OS=Xenopus laevis GN=rnps1 PE=2 SV=1	0.473957	SJCHGC09279
Contig05772	Recombination protein recR OS=Mycobacterium leprae GN=recR PE=3 SV=1	0.473869	SJCHGC07360
Contig02384	Tyrosine-protein phosphatase non-receptor type 11 OS=Homo sapiens GN=PTPN11 PE=1 SV=2	0.473827	SJCHGC03800
Contig05952	28S ribosomal protein S32, mitochondrial OS=Mus musculus GN=Mrps32 PE=2 SV=1	0.473713	SJCHGC07550
Contig02051	Mitochondrial import inner membrane translocase subunit Tim8 OS=Arabidopsis thaliana GN=TIM8 PE=2 SV=1	0.47353	SJCHGC03453
Contig09412	NIL	0.473521	SJCHGC11231
Contig00935	Surfeit locus protein 1 OS=Rattus norvegicus GN=Surf1 PE=2 SV=1	0.473506	SJCHGC02214
Contig12229	Signal peptide, CUB and EGF-like domain-containing protein 1 OS=Mus musculus GN=Scube1 PE=2 SV=2	0.47347	SJCHGC14250
Contig01431	N(G),N(G)-dimethylarginine dimethylaminohydrolase 1 OS=Bos taurus GN=DDAH1 PE=1 SV=3	0.473449	SJCHGC02779
Contig01275	ABC transporter ATP-binding protein uup OS=Buchnera aphidicola subsp. Schizaphis graminum GN=uup PE=3 SV=1	0.473315	SJCHGC02605
Contig10218	Oleoyl-L-alpha-lysophosphatidic acid receptor OS=Gallus gallus GN=P2RY5 PE=1 SV=1	0.47331	SJCHGC12103
Contig04049	Rab GTPase-activating protein 1 OS=Homo sapiens GN=RABGAP1 PE=1 SV=3	0.473274	SJCHGC05536
Contig03289	28S ribosomal protein S26, mitochondrial OS=Mus musculus GN=Mrps26 PE=2 SV=1	0.473085	SJCHGC04744
Contig05478	V-type proton ATPase subunit H OS=Mus musculus GN=Atp6v1h PE=1 SV=1	0.473003	SJCHGC07054
Contig11638	NIL	0.472875	SJCHGC13630
Contig00530	Uracil-DNA glycosylase OS=Mus musculus GN=Ung PE=2 SV=2	0.4728	SJCHGC01559
Contig01020	U1 small nuclear ribonucleoprotein 70 kDa OS=Mus musculus GN=Snrp70 PE=1 SV=2	0.472786	SJCHGC02307
Contig08528	Pro-apoptotic serine protease NMA111 OS=Candida glabrata GN=NMA111 PE=3 SV=1	0.472761	SJCHGC10304
Contig03347	TBC1 domain family member 17 OS=Homo sapiens GN=TBC1D17 PE=2 SV=1	0.472553	SJCHGC04806
Contig02063	39S ribosomal protein L18, mitochondrial OS=Mus musculus GN=Mrpl18 PE=2 SV=1	0.47252	SJCHGC03465
Contig04595	Regulator of microtubule dynamics protein 1 OS=Mus musculus GN=Fam82b PE=2 SV=2	0.472398	SJCHGC06109
Contig01514	Queuine tRNA-ribosyltransferase domain-containing protein 1 OS=Homo sapiens GN=QTRTD1 PE=2 SV=1	0.472373	SJCHGC02870
Contig02833	ER lumen protein retaining receptor 1 OS=Homo sapiens GN=KDELR1 PE=1 SV=1	0.472371	SJCHGC04266
Contig01521	Sorting nexin-3 OS=Rattus norvegicus GN=Snx3 PE=1 SV=1	0.472129	SJCHGC02878
Contig12908	MAP/microtubule affinity-regulating kinase 3 OS=Mus musculus GN=Mark3 PE=1 SV=2	0.471945	SJCHGC14980
Contig05062	Signal peptidase complex subunit 2 OS=Mus musculus GN=Spcs2 PE=2 SV=1	0.471912	SJCHGC06602
Contig04866	Putative uncharacterized protein DDB_G0289263 OS=Dictyostelium discoideum GN=DDB_G0289263 PE=4 SV=1	0.471822	SJCHGC06392
Contig09168	Uncharacterized protein MJ1571 OS=Methanocaldococcus jannaschii GN=MJ1571 PE=3 SV=1	0.471814	SJCHGC10969
Contig02501	Chaperone protein dnaJ OS=Haloarcula marismortui GN=dnaJ PE=3 SV=1	0.471742	SJCHGC03921
Contig02083	Signal recognition particle 54 kDa protein OS=Pongo abelii GN=SRP54 PE=2 SV=1	0.471651	SJCHGC03486
Contig01420	SET and MYND domain-containing protein 5 OS=Gallus gallus GN=SMYD5 PE=2 SV=1	0.471545	SJCHGC02765
Contig05267	Gamma-aminobutyric acid receptor-associated protein-like 2 OS=Mus musculus GN=Gabarapl2 PE=2 SV=1	0.471485	SJCHGC06823
Contig10115	Putative serine/threonine-protein kinase L268 OS=Acanthamoeba polyphaga mimivirus GN=MIMI_L268 PE=3 SV=1	0.471442	SJCHGC11994
Contig08224	Acidic ribosomal protein P0 homolog OS=Methanosarcina acetivorans GN=rplP0 PE=3 SV=1	0.471189	SJCHGC09976
Contig01373	Extracellular matrix-binding protein ebh OS=Staphylococcus aureus (strain MW2) GN=ebh PE=1 SV=1	0.471185	SJCHGC02717
Contig03985	Coiled-coil-helix-coiled-coil-helix domain-containing protein 3, mitochondrial OS=Homo sapiens GN=CHCHD3 PE=1 SV=1	0.471111	SJCHGC05469
Contig04589	Translation initiation factor eIF-2B subunit alpha OS=Macaca fascicularis GN=EIF2B1 PE=2 SV=1	0.471045	SJCHGC06103
Contig02938	E3 ubiquitin-protein ligase HUWE1 OS=Homo sapiens GN=HUWE1 PE=1 SV=3	0.471007	SJCHGC04375
Contig01893	N-acetyltransferase MAK3 homolog OS=Drosophila melanogaster GN=CG11412 PE=1 SV=1	0.470875	SJCHGC03286
Contig01472	COP9 signalosome complex subunit 3 OS=Bos taurus GN=COPS3 PE=2 SV=1	0.470868	SJCHGC02823
Contig03048	28S ribosomal protein S17, mitochondrial OS=Bos taurus GN=MRPS17 PE=1 SV=3	0.470863	SJCHGC04492
Contig06664	Partitioning defective 6 homolog beta OS=Homo sapiens GN=PARD6B PE=1 SV=1	0.470832	SJCHGC08295
Contig03114	Sjoegren syndrome nuclear autoantigen 1 homolog OS=Bos taurus GN=SSNA1 PE=3 SV=1	0.470751	SJCHGC04562
Contig03052	39S ribosomal protein L13, mitochondrial OS=Homo sapiens GN=MRPL13 PE=2 SV=1	0.470715	SJCHGC04496
Contig02259	H/ACA ribonucleoprotein complex subunit 2-like protein OS=Xenopus laevis GN=nola2 PE=2 SV=1	0.47066	SJCHGC03668
Contig06069	Coatomer subunit alpha OS=Mus musculus GN=Copa PE=1 SV=1	0.470612	SJCHGC07674
Contig14088	Acylamino-acid-releasing enzyme OS=Sus scrofa GN=APEH PE=1 SV=2	0.470515	SJCHGC16267
Contig08059	Radixin OS=Gallus gallus GN=RDX PE=2 SV=1	0.470485	SJCHGC09795
Contig00607	tRNA 2'-phosphotransferase 1 OS=Homo sapiens GN=TRPT1 PE=2 SV=2	0.470452	SJCHGC01721
Contig10285	Protein tsgA homolog OS=Buchnera aphidicola subsp. Acyrthosiphon pisum GN=tsgA PE=3 SV=1	0.470415	SJCHGC12179
Contig12433	NIL	0.470359	SJCHGC14466
Contig02274	Lactation elevated protein 1 OS=Rattus norvegicus GN=Lace1 PE=2 SV=1	0.47022	SJCHGC03683
Contig07273	39S ribosomal protein L27, mitochondrial OS=Homo sapiens GN=MRPL27 PE=2 SV=1	0.469919	SJCHGC08931
Contig05132	60S ribosomal protein L10 OS=Drosophila melanogaster GN=Qm PE=2 SV=1	0.469821	SJCHGC06675
Contig07162	RNA-binding protein 28 OS=Mus musculus GN=Rbm28 PE=1 SV=3	0.469815	SJCHGC08814
Contig01863	RNA-binding protein 42 OS=Mus musculus GN=Rbm42 PE=2 SV=1	0.469741	SJCHGC03253
Contig02711	Uncharacterized protein CG3556 OS=Drosophila melanogaster GN=CG3556 PE=2 SV=1	0.469727	SJCHGC04139
Contig04618	UBX domain-containing protein 4 OS=Mus musculus GN=Ubxn4 PE=1 SV=1	0.469724	SJCHGC06133
Contig01541	Replication protein A 32 kDa subunit OS=Homo sapiens GN=RPA2 PE=1 SV=1	0.469694	SJCHGC02904
Contig11519	Gamma-aminobutyric acid receptor-associated protein OS=Rattus norvegicus GN=Gabarap PE=1 SV=1	0.469693	SJCHGC13500
Contig00542	Eukaryotic translation initiation factor 3 subunit E OS=Rattus norvegicus GN=Eif3e PE=2 SV=1	0.469653	SJCHGC01585
Contig04155	Uncharacterized protein C3orf19 homolog OS=Mus musculus PE=2 SV=1	0.469634	SJCHGC05646
Contig13378	Uncharacterized HTH-type transcriptional regulator yfiF OS=Bacillus subtilis GN=yfiF PE=4 SV=1	0.469551	SJCHGC15487
Contig01230	Ubiquitin-conjugating enzyme E2 G1 OS=Mus musculus GN=Ube2g1 PE=2 SV=3	0.469514	SJCHGC02551
Contig00835	Methyltransferase-like protein 5 OS=Homo sapiens GN=METTL5 PE=2 SV=1	0.469502	SJCHGC02098
Contig00298	Thymidylate synthase OS=Homo sapiens GN=TYMS PE=1 SV=3	0.469342	SJCHGC01067
Contig08268	DNA-directed RNA polymerase subunit beta OS=Plasmodium falciparum GN=rpoB PE=3 SV=2	0.469202	SJCHGC10024
Contig00112	Unconventional prefoldin RPB5 interactor OS=Mus musculus GN=Rmp PE=1 SV=2	0.469195	SJCHGC00601
Contig07890	UPF0424 protein C1orf128 homolog OS=Xenopus laevis PE=2 SV=1	0.469012	SJCHGC09585
Contig00898	E3 ubiquitin-protein ligase RNF25 OS=Mus musculus GN=Rnf25 PE=1 SV=2	0.469012	SJCHGC02174
Contig00995	Tetraspanin-31-A OS=Xenopus laevis GN=tspan31-A PE=2 SV=1	0.469004	SJCHGC02280
Contig09746	Suppressor of G2 allele of SKP1 homolog OS=Bos taurus GN=SUGT1 PE=2 SV=1	0.468918	SJCHGC11587
Contig01036	Prolyl endopeptidase OS=Homo sapiens GN=PREP PE=1 SV=2	0.468911	SJCHGC02324
Contig02848	U3 small nucleolar RNA-associated protein 15 homolog OS=Homo sapiens GN=UTP15 PE=1 SV=2	0.468558	SJCHGC04281
Contig00866	High affinity interleukin-8 receptor A OS=Oryctolagus cuniculus GN=IL8RA PE=2 SV=2	0.468468	SJCHGC02134
Contig03722	Spore membrane assembly protein 2 OS=Kluyveromyces lactis GN=SMA2 PE=3 SV=1	0.468466	SJCHGC05196
Contig02559	Smoothened homolog (Fragment) OS=Gallus gallus GN=SMO PE=2 SV=1	0.468279	SJCHGC03980
Contig12090	Serpentine receptor class gamma-53 OS=Caenorhabditis elegans GN=srg-53 PE=2 SV=1	0.46825	SJCHGC14103
Contig04481	DnaJ homolog subfamily C member 2 OS=Macaca fascicularis GN=DNAJC2 PE=2 SV=1	0.468201	SJCHGC05986
Contig04674	Leucine-rich repeat-containing protein 67 OS=Mus musculus GN=Lrrc67 PE=2 SV=1	0.468189	SJCHGC06190
Contig01090	Elongation factor G OS=Clostridium kluyveri (strain ATCC 8527 / DSM 555 / NCIMB 10680) GN=fusA PE=3 SV=1	0.46805	SJCHGC02386
Contig00847	Thioredoxin domain-containing protein 17 OS=Pongo abelii GN=TXNDC17 PE=2 SV=1	0.467633	SJCHGC02111
Contig01979	Meiosis-specific nuclear structural protein 1 OS=Macaca fascicularis GN=MNS1 PE=2 SV=2	0.467603	SJCHGC03377
Contig07596	General transcription factor IIH subunit 2 OS=Rattus norvegicus GN=Gtf2h2 PE=2 SV=1	0.467557	SJCHGC09266
Contig05386	ATP-binding domain-containing protein 3 OS=Xenopus tropicalis GN=atpbd3 PE=2 SV=1	0.467551	SJCHGC06955
Contig00968	Cysteine string protein OS=Torpedo californica PE=1 SV=1	0.467455	SJCHGC02252
Contig04667	RNA exonuclease 4 OS=Homo sapiens GN=REXO4 PE=1 SV=2	0.467425	SJCHGC06183
Contig03618	Squamous cell carcinoma antigen recognized by T-cells 3 OS=Pongo abelii GN=SART3 PE=2 SV=1	0.467398	SJCHGC05090
Contig04152	Mps one binder kinase activator-like 1A OS=Homo sapiens GN=MOBKL1A PE=1 SV=3	0.467396	SJCHGC05643
Contig04360	Glycylpeptide N-tetradecanoyltransferase 1 OS=Mus musculus GN=Nmt1 PE=1 SV=1	0.467326	SJCHGC05862
Contig01223	28S ribosomal protein S25, mitochondrial OS=Homo sapiens GN=MRPS25 PE=2 SV=1	0.467304	SJCHGC02544
Contig07295	PRELI domain-containing protein 1, mitochondrial OS=Homo sapiens GN=PRELID1 PE=2 SV=1	0.467262	SJCHGC08954
Contig03799	Thyroid receptor-interacting protein 13 OS=Mus musculus GN=Trip13 PE=2 SV=1	0.467243	SJCHGC05277
Contig13663	mRNA-decapping enzyme 2 OS=Pongo abelii GN=DCP2 PE=2 SV=1	0.467211	SJCHGC15801
Contig13400	DNA ligase OS=Rickettsia bellii (strain RML369-C) GN=ligA PE=3 SV=1	0.467181	SJCHGC15513
Contig07595	Sorting nexin-2 OS=Pongo abelii GN=SNX2 PE=2 SV=1	0.467179	SJCHGC09265
Contig04525	7,8-dihydro-8-oxoguanine triphosphatase OS=Mus musculus GN=Nudt1 PE=2 SV=1	0.467098	SJCHGC06034
Contig03907	26S proteasome non-ATPase regulatory subunit 9 OS=Rattus norvegicus GN=Psmd9 PE=1 SV=1	0.467097	SJCHGC05388
Contig07472	Tetraspanin-4 OS=Mus musculus GN=Tspan4 PE=2 SV=1	0.467077	SJCHGC09136
Contig05196	ATP-dependent RNA helicase dbp10 OS=Aspergillus oryzae GN=dbp10 PE=3 SV=1	0.467074	SJCHGC06747
Contig10371	Histone acetyltransferase HAC2 OS=Arabidopsis thaliana GN=HAC2 PE=2 SV=1	0.467037	SJCHGC12273
Contig06398	Protein maoC OS=Klebsiella aerogenes GN=maoC PE=3 SV=2	0.466874	SJCHGC08017
Contig03308	Uncharacterized RNA methyltransferase BH0897 OS=Bacillus halodurans GN=BH0897 PE=3 SV=1	0.466752	SJCHGC04763
Contig04827	LIM domain and actin-binding protein 1 OS=Homo sapiens GN=LIMA1 PE=1 SV=1	0.466735	SJCHGC06351
Contig03193	Chaperone activity of bc1 complex-like, mitochondrial OS=Mus musculus GN=Cabc1 PE=2 SV=2	0.466715	SJCHGC04644
Contig03319	Multisynthetase complex auxiliary component p43 OS=Cricetulus griseus GN=SCYE1 PE=2 SV=1	0.466703	SJCHGC04775
Contig05752	28S ribosomal protein S6, mitochondrial OS=Homo sapiens GN=MRPS6 PE=2 SV=3	0.466667	SJCHGC07338
Contig05496	Protein DDI1 homolog 2 OS=Homo sapiens GN=DDI2 PE=1 SV=1	0.466355	SJCHGC07073
Contig02067	Phospholipid scramblase 1 OS=Rattus norvegicus GN=Plscr1 PE=1 SV=1	0.466326	SJCHGC03469
Contig06622	Hcp beta-lactamase-like protein C1orf163 homolog OS=Xenopus tropicalis PE=2 SV=1	0.466315	SJCHGC08253
Contig06917	High mobility group protein B2 OS=Sus scrofa GN=HMGB2 PE=1 SV=2	0.466135	SJCHGC08557
Contig02240	Dynein light chain, cytoplasmic OS=Emericella nidulans GN=nudG PE=3 SV=1	0.466093	SJCHGC03649
Contig00580	NADH dehydrogenase [ubiquinone] flavoprotein 1, mitochondrial OS=Pan troglodytes GN=NDUFV1 PE=2 SV=1	0.465973	SJCHGC01665
Contig07318	Alkylated DNA repair protein alkB homolog 8 OS=Xenopus tropicalis GN=alkbh8 PE=2 SV=2	0.465937	SJCHGC08977
Contig03836	DnaJ homolog subfamily C member 8 OS=Mus musculus GN=Dnajc8 PE=2 SV=2	0.465928	SJCHGC05314
Contig05960	Putative homeodomain transcription factor 2 OS=Homo sapiens GN=PHTF2 PE=2 SV=2	0.465908	SJCHGC07559
Contig02126	Arsenical pump-driving ATPase OS=Xenopus tropicalis GN=asna1 PE=2 SV=1	0.465406	SJCHGC03529
Contig08187	Chaperone protein dnaK OS=Mycoplasma pneumoniae GN=dnaK PE=2 SV=1	0.465369	SJCHGC09935
Contig08191	Spectrin beta chain, brain 1 OS=Homo sapiens GN=SPTBN1 PE=1 SV=2	0.465363	SJCHGC09939
Contig12183	Vesicle transport protein SEC20 OS=Homo sapiens GN=BNIP1 PE=1 SV=3	0.465322	SJCHGC14201
Contig00327	Dual specificity protein phosphatase 23 OS=Mus musculus GN=Dusp23 PE=2 SV=1	0.465305	SJCHGC01133
Contig11735	Polyadenylate-binding protein 1 OS=Pongo abelii GN=PABPC1 PE=2 SV=1	0.465297	SJCHGC13731
Contig00376	Translation initiation factor IF-2, chloroplastic OS=Guillardia theta GN=infB PE=3 SV=1	0.465069	SJCHGC01231
Contig05177	FAD-linked sulfhydryl oxidase ALR OS=Rattus norvegicus GN=Gfer PE=1 SV=2	0.464877	SJCHGC06728
Contig09482	NIL	0.464819	SJCHGC11302
Contig05136	Protein phosphatase inhibitor 2 OS=Bos taurus GN=PPP1R2 PE=2 SV=1	0.464797	SJCHGC06681
Contig04615	97 kDa heat shock protein OS=Strongylocentrotus franciscanus GN=HSP110 PE=2 SV=1	0.464796	SJCHGC06130
Contig00699	Tumor protein D52 OS=Homo sapiens GN=TPD52 PE=1 SV=2	0.464755	SJCHGC01924
Contig00138	Carbonyl reductase [NADPH] 1 OS=Mus musculus GN=Cbr1 PE=1 SV=3	0.464678	SJCHGC00683
Contig00871	Ribosome biogenesis regulatory protein homolog OS=Homo sapiens GN=RRS1 PE=1 SV=2	0.464579	SJCHGC02141
Contig06081	Myotubularin-related protein 2 OS=Homo sapiens GN=MTMR2 PE=1 SV=4	0.464526	SJCHGC07687
Contig08459	TBC1 domain family member 20 OS=Mus musculus GN=Tbc1d20 PE=2 SV=1	0.464482	SJCHGC10235
Contig00985	Eukaryotic translation initiation factor 3 subunit C OS=Mus musculus GN=Eif3c PE=1 SV=1	0.464373	SJCHGC02270
Contig02072	MAGUK p55 subfamily member 6 OS=Mus musculus GN=Mpp6 PE=1 SV=1	0.464175	SJCHGC03474
Contig02201	Dymeclin OS=Drosophila melanogaster GN=CG8230 PE=1 SV=1	0.464095	SJCHGC03607
Contig07431	Dolichyl-diphosphooligosaccharide--protein glycosyltransferase subunit dad1 OS=Xenopus laevis GN=dad1 PE=3 SV=1	0.464039	SJCHGC09093
Contig05569	Probable U3 small nucleolar RNA-associated protein 11 OS=Oryza sativa subsp. japonica GN=Os01g0810000 PE=2 SV=2	0.463937	SJCHGC07148
Contig07621	Bystin OS=Drosophila melanogaster GN=bys PE=1 SV=2	0.46391	SJCHGC09292
Contig02748	ABC transporter H family member 2 OS=Dictyostelium discoideum GN=abcH2 PE=3 SV=1	0.463908	SJCHGC04178
Contig04442	Olfactory receptor 2A2 OS=Homo sapiens GN=OR2A2 PE=2 SV=2	0.463886	SJCHGC05945
Contig05909	Autophagy-related protein 7 OS=Mus musculus GN=Atg7 PE=1 SV=1	0.463753	SJCHGC07505
Contig03507	Glycerophosphodiester phosphodiesterase domain-containing protein 1 OS=Mus musculus GN=Gdpd1 PE=2 SV=1	0.463567	SJCHGC04973
Contig10389	Transmembrane 9 superfamily protein YDR107C OS=Saccharomyces cerevisiae GN=YDR107C PE=1 SV=1	0.463484	SJCHGC12291
Contig02868	UPF0027 protein C22orf28 OS=Homo sapiens GN=C22orf28 PE=1 SV=1	0.463435	SJCHGC04301
Contig04978	28S ribosomal protein S35, mitochondrial OS=Homo sapiens GN=MRPS35 PE=2 SV=1	0.463215	SJCHGC06510
Contig05803	Pre-rRNA-processing protein TSR1 homolog OS=Homo sapiens GN=TSR1 PE=1 SV=1	0.463114	SJCHGC07392
Contig04799	Polyadenylate-binding protein 1 OS=Bos taurus GN=PABPC1 PE=2 SV=1	0.463011	SJCHGC06322
Contig01560	UDP-N-acetylglucosamine transporter OS=Rattus norvegicus GN=Slc35a3 PE=2 SV=1	0.462945	SJCHGC02924
Contig05131	Thimet oligopeptidase OS=Bos taurus GN=THOP1 PE=2 SV=3	0.462848	SJCHGC06674
Contig04135	Brix domain-containing protein 2 OS=Bos taurus GN=BXDC2 PE=2 SV=1	0.462837	SJCHGC05625
Contig07860	Cytosolic 5'-nucleotidase III-like protein OS=Mus musculus GN=Nt5c3l PE=2 SV=2	0.462763	SJCHGC09555
Contig02074	39S ribosomal protein L16, mitochondrial OS=Pongo abelii GN=MRPL16 PE=2 SV=1	0.462732	SJCHGC03477
Contig00287	Alanyl-tRNA synthetase OS=Neisseria meningitidis serogroup C / serotype 2a (strain ATCC 700532 / FAM18) GN=alaS PE=3 SV=1	0.462718	SJCHGC01043
Contig08764	Glycerol-3-phosphate dehydrogenase [NAD+], cytoplasmic OS=Drosophila virilis GN=Gpdh PE=1 SV=3	0.462713	SJCHGC10548
Contig01083	Presequence protease, mitochondrial OS=Xenopus laevis GN=pitrm1 PE=2 SV=1	0.462679	SJCHGC02377
Contig10408	Ferric reductase transmembrane component 3 OS=Saccharomyces cerevisiae GN=FRE3 PE=1 SV=1	0.462672	SJCHGC12311
Contig11375	NIL	0.462646	SJCHGC13348
Contig03689	UPF0580 protein C15orf58 OS=Homo sapiens GN=C15orf58 PE=2 SV=1	0.462629	SJCHGC05162
Contig13582	Putative BTB/POZ domain-containing protein R224 OS=Acanthamoeba polyphaga mimivirus GN=MIMI_R224 PE=3 SV=1	0.462376	SJCHGC15707
Contig03862	Small ubiquitin-related modifier 2 OS=Rattus norvegicus GN=Sumo2 PE=1 SV=1	0.462367	SJCHGC05342
Contig03267	Transmembrane emp24 domain-containing protein 2 OS=Rattus norvegicus GN=Tmed2 PE=1 SV=1	0.462231	SJCHGC04721
Contig04246	Protein HIRA OS=Zea mays PE=1 SV=1	0.462189	SJCHGC05739
Contig07232	Exodeoxyribonuclease 7 large subunit OS=Vesicomyosocius okutanii subsp. Calyptogena okutanii (strain HA) GN=xseA PE=3 SV=1	0.462002	SJCHGC08890
Contig13883	Armadillo repeat-containing protein 6 OS=Pongo abelii GN=ARMC6 PE=2 SV=1	0.461996	SJCHGC16040
Contig14133	NIL	0.461773	SJCHGC16315
Contig00044	UPF0183 protein C16orf70 OS=Homo sapiens GN=C16orf70 PE=1 SV=1	0.461763	SJCHGC00336
Contig04290	Protein farnesyltransferase/geranylgeranyltransferase type-1 subunit alpha OS=Mus musculus GN=Fnta PE=2 SV=1	0.461693	SJCHGC05785
Contig05198	V-type proton ATPase subunit D OS=Pongo abelii GN=ATP6V1D PE=2 SV=1	0.461641	SJCHGC06750
Contig01138	Transmembrane protein 18 OS=Rattus norvegicus GN=Tmem18 PE=2 SV=1	0.461496	SJCHGC02446
Contig07454	N(4)-(beta-N-acetylglucosaminyl)-L-asparaginase OS=Mus musculus GN=Aga PE=2 SV=1	0.461365	SJCHGC09117
Contig08942	NIL	0.461283	SJCHGC10734
Contig01480	Ras-related protein Rab-1A OS=Lymnaea stagnalis GN=RAB1A PE=2 SV=1	0.46115	SJCHGC02833
Contig07639	Pre-mRNA-processing factor 17 OS=Mus musculus GN=Cdc40 PE=2 SV=1	0.461133	SJCHGC09311
Contig03364	Conserved oligomeric Golgi complex subunit 1 OS=Homo sapiens GN=COG1 PE=1 SV=1	0.460984	SJCHGC04825
Contig00587	Eukaryotic peptide chain release factor GTP-binding subunit ERF3A OS=Homo sapiens GN=GSPT1 PE=2 SV=1	0.460847	SJCHGC01679
Contig09830	Putative protein tag-308 OS=Caenorhabditis elegans GN=tag-308 PE=2 SV=3	0.460795	SJCHGC11682
Contig04776	60S ribosomal protein L3 OS=Bos taurus GN=RPL3 PE=2 SV=2	0.46079	SJCHGC06297
Contig07904	Isocitrate dehydrogenase [NADP], mitochondrial OS=Mus musculus GN=Idh2 PE=1 SV=3	0.460751	SJCHGC09599
Contig04276	U6 snRNA-associated Sm-like protein LSm1 OS=Homo sapiens GN=LSM1 PE=1 SV=1	0.460644	SJCHGC05770
Contig00828	Synaptobrevin OS=Loligo pealeii PE=1 SV=1	0.460626	SJCHGC02089
Contig04530	Ester hydrolase C11orf54 homolog OS=Xenopus laevis PE=2 SV=1	0.460568	SJCHGC06040
Contig03738	Coiled-coil domain-containing protein 77 OS=Xenopus laevis GN=ccdc77 PE=2 SV=1	0.460521	SJCHGC05212
Contig03609	Cytochrome b OS=Leishmania tarentolae GN=MT-CYB PE=2 SV=2	0.460518	SJCHGC05080
Contig00500	Dolichyl-phosphate beta-glucosyltransferase OS=Mus musculus GN=Alg5 PE=2 SV=1	0.46038	SJCHGC01491
Contig06855	FACT complex subunit SPT16 OS=Mus musculus GN=Supt16h PE=2 SV=2	0.460326	SJCHGC08493
Contig03942	Succinate dehydrogenase cytochrome b560 subunit, mitochondrial OS=Mus musculus GN=Sdhc PE=2 SV=1	0.460263	SJCHGC05423
Contig00328	Dual specificity protein phosphatase 23 OS=Mus musculus GN=Dusp23 PE=2 SV=1	0.460212	SJCHGC01134
Contig00829	Synaptobrevin OS=Loligo pealeii PE=1 SV=1	0.460169	SJCHGC02090
Contig00603	Cytochrome c oxidase subunit 5B, mitochondrial OS=Pongo abelii GN=COX5B PE=2 SV=1	0.460005	SJCHGC01711
Contig02839	Protein yippee-like 5 OS=Mus musculus GN=Ypel5 PE=2 SV=1	0.459995	SJCHGC04272
Contig07581	Insulin receptor OS=Homo sapiens GN=INSR PE=1 SV=2	0.459965	SJCHGC09248
Contig07740	Golgi-associated plant pathogenesis-related protein 1 OS=Mus musculus GN=Glipr2 PE=2 SV=3	0.459915	SJCHGC09417
Contig01200	Three prime repair exonuclease 1 OS=Bos taurus GN=TREX1 PE=1 SV=1	0.459912	SJCHGC02519
Contig13118	NIL	0.459799	SJCHGC15208
Contig12045	Putative alpha/beta hydrolase L404 OS=Acanthamoeba polyphaga mimivirus GN=MIMI_L404 PE=3 SV=1	0.459745	SJCHGC14056
Contig01527	Synaptosomal-associated protein 25 OS=Rattus norvegicus GN=Snap25 PE=1 SV=1	0.459702	SJCHGC02886
Contig07888	Growth hormone-inducible transmembrane protein OS=Homo sapiens GN=GHITM PE=2 SV=2	0.459695	SJCHGC09583
Contig13096	GSY2-interacting protein PIG2 OS=Saccharomyces cerevisiae GN=PIG2 PE=1 SV=1	0.459677	SJCHGC15184
Contig03200	Protein lin-37 homolog OS=Mus musculus GN=Lin37 PE=2 SV=1	0.459663	SJCHGC04651
Contig00484	Inositol monophosphatase 2 OS=Rattus norvegicus GN=Impa2 PE=2 SV=1	0.459511	SJCHGC01459
Contig01195	Ankyrin repeat domain-containing protein 49 OS=Mus musculus GN=Ankrd49 PE=2 SV=1	0.459454	SJCHGC02512
Contig01044	U2 small nuclear ribonucleoprotein A' OS=Macaca fascicularis GN=SNRPA1 PE=2 SV=1	0.459338	SJCHGC02334
Contig01388	Cardiolipin synthetase OS=Rattus norvegicus GN=Crls1 PE=2 SV=1	0.459319	SJCHGC02732
Contig07196	D-glucuronyl C5-epimerase OS=Homo sapiens GN=GLCE PE=1 SV=2	0.459286	SJCHGC08851
Contig10357	Calretinin OS=Gallus gallus GN=CALB2 PE=2 SV=3	0.459223	SJCHGC12258
Contig05039	Myosin light chain 1, skeletal muscle isoform OS=Homo sapiens GN=MYL1 PE=1 SV=3	0.459167	SJCHGC06575
Contig02171	COP9 signalosome complex subunit 5 OS=Drosophila melanogaster GN=CSN5 PE=1 SV=1	0.459038	SJCHGC03576
Contig04472	Myosin-G heavy chain OS=Dictyostelium discoideum GN=myoG PE=3 SV=1	0.458994	SJCHGC05976
Contig14103	Nuclear protein Hcc-1 OS=Homo sapiens GN=HCC1 PE=1 SV=3	0.458974	SJCHGC16284
Contig10610	Peptidyl-prolyl cis-trans isomerase D OS=Buchnera aphidicola subsp. Acyrthosiphon pisum GN=ppiD PE=3 SV=1	0.458969	SJCHGC12530
Contig02942	NMDA receptor-regulated protein 1 OS=Homo sapiens GN=NARG1 PE=1 SV=1	0.458932	SJCHGC04379
Contig04872	Integrator complex subunit 12 OS=Xenopus tropicalis GN=ints12 PE=2 SV=1	0.458849	SJCHGC06399
Contig03534	RNA-binding protein 40 OS=Mus musculus GN=Rnpc3 PE=2 SV=2	0.458744	SJCHGC05002
Contig01282	Uncharacterized 21.2 kDa protein in ycf23-apcF intergenic region OS=Cyanophora paradoxa PE=4 SV=1	0.458603	SJCHGC02613
Contig06491	Receptor-type tyrosine-protein phosphatase R OS=Rattus norvegicus GN=Ptprr PE=2 SV=2	0.458544	SJCHGC08113
Contig00417	Casein kinase II subunit beta OS=Rattus norvegicus GN=Csnk2b PE=2 SV=1	0.458494	SJCHGC01319
Contig11547	ATP-dependent RNA helicase DBP3 OS=Saccharomyces cerevisiae GN=DBP3 PE=1 SV=2	0.45849	SJCHGC13531
Contig08992	Maturase K OS=Byblis liniflora GN=matK PE=3 SV=1	0.458404	SJCHGC10785
Contig07617	cAMP-dependent protein kinase type I regulatory subunit OS=Drosophila melanogaster GN=Pka-R1 PE=1 SV=2	0.458402	SJCHGC09288
Contig08450	Ubiquitin-conjugating enzyme E2 D2 OS=Xenopus laevis GN=ube2d2 PE=1 SV=1	0.458375	SJCHGC10226
Contig03412	Phospholipase DDHD1 OS=Mus musculus GN=Ddhd1 PE=2 SV=1	0.458274	SJCHGC04875
Contig10074	Uncharacterized protein PF11_0213 OS=Plasmodium falciparum (isolate 3D7) GN=PF11_0213 PE=2 SV=1	0.45825	SJCHGC11952
Contig05311	Gamma-aminobutyric acid receptor-associated protein OS=Oryctolagus cuniculus GN=GABARAP PE=3 SV=1	0.458057	SJCHGC06870
Contig11114	LSM domain-containing protein 1-B OS=Xenopus laevis GN=lsmd1-B PE=3 SV=1	0.458003	SJCHGC13061
Contig04647	Aspartate aminotransferase, mitochondrial OS=Macaca fascicularis GN=GOT2 PE=2 SV=1	0.457785	SJCHGC06163
Contig14081	DnaJ homolog 1, mitochondrial OS=Schizosaccharomyces pombe GN=mdj1 PE=2 SV=1	0.457763	SJCHGC16260
Contig06743	GIY-YIG domain-containing protein 1 OS=Rattus norvegicus GN=Giyd1 PE=2 SV=1	0.45751	SJCHGC08377
Contig00448	FK506-binding protein 4 OS=Mus musculus GN=Fkbp4 PE=1 SV=5	0.457461	SJCHGC01391
Contig05676	Serine/threonine-protein phosphatase 6 regulatory ankyrin repeat subunit B OS=Mus musculus GN=Ankrd44 PE=2 SV=1	0.457227	SJCHGC07260
Contig04078	26S proteasome non-ATPase regulatory subunit 5 OS=Macaca fascicularis GN=PSMD5 PE=2 SV=3	0.457191	SJCHGC05565
Contig00208	tRNA-specific 2-thiouridylase mnmA OS=Alkaliphilus oremlandii (strain OhILAs) GN=mnmA PE=3 SV=1	0.457165	SJCHGC00881
Contig04908	DNA polymerase 1 OS=Pyrococcus abyssi GN=polI PE=3 SV=2	0.457097	SJCHGC06436
Contig05138	1-O-acylceramide synthase OS=Homo sapiens GN=LYPLA3 PE=1 SV=2	0.457026	SJCHGC06684
Contig03977	Transaldolase OS=Mus musculus GN=Taldo1 PE=1 SV=2	0.45701	SJCHGC05461
Contig04005	UDP-N-acetylglucosamine transporter OS=Bos taurus GN=SLC35A3 PE=2 SV=1	0.456905	SJCHGC05490
Contig06504	U6 snRNA-associated Sm-like protein LSm2 OS=Homo sapiens GN=LSM2 PE=1 SV=1	0.456854	SJCHGC08126
Contig13369	Envelope glycoprotein gp62 OS=Human T-cell leukemia virus 1 (isolate Caribbea CH subtype A) GN=env PE=3 SV=1	0.456632	SJCHGC15478
Contig00558	Cytochrome b-c1 complex subunit 2, mitochondrial OS=Mus musculus GN=Uqcrc2 PE=1 SV=1	0.456599	SJCHGC01621
Contig05115	Ras-related protein Rab-2A OS=Mus musculus GN=Rab2a PE=1 SV=1	0.456589	SJCHGC06657
Contig01465	Coatomer subunit delta OS=Rattus norvegicus GN=Arcn1 PE=2 SV=1	0.456585	SJCHGC02815
Contig11433	Gamma-aminobutyric acid receptor-associated protein-like 2 OS=Mus musculus GN=Gabarapl2 PE=2 SV=1	0.456537	SJCHGC13407
Contig10209	UPF0563 protein C17orf95 OS=Homo sapiens GN=C17orf95 PE=2 SV=2	0.456523	SJCHGC12094
Contig00377	TRAF and TNF receptor-associated protein OS=Mus musculus GN=Ttrap PE=2 SV=1	0.45645	SJCHGC01233
Contig01539	Probable isocitrate dehydrogenase [NAD] subunit alpha, mitochondrial OS=Drosophila melanogaster GN=l(1)G0156 PE=2 SV=1	0.45639	SJCHGC02901
Contig00624	14-3-3-like protein 2 OS=Caenorhabditis elegans GN=ftt-2 PE=1 SV=1	0.456359	SJCHGC01759
Contig05294	WD repeat-containing protein 92 homolog OS=Dictyostelium discoideum GN=wdr92 PE=4 SV=1	0.456271	SJCHGC06852
Contig10709	NIL	0.456065	SJCHGC12631
Contig07464	Abl interactor 2 OS=Mus musculus GN=Abi2 PE=1 SV=1	0.456046	SJCHGC09127
Contig05164	Ectonucleotide pyrophosphatase/phosphodiesterase family member 4 OS=Homo sapiens GN=ENPP4 PE=1 SV=3	0.455947	SJCHGC06713
Contig00478	Splicing factor 3B subunit 4 OS=Mus musculus GN=Sf3b4 PE=2 SV=1	0.45592	SJCHGC01449
Contig07588	UPF0483 protein C25G4.2 OS=Caenorhabditis elegans GN=C25G4.2 PE=2 SV=1	0.455842	SJCHGC09257
Contig06446	Uncharacterized outer membrane protein ypjA OS=Escherichia coli (strain K12) GN=ypjA PE=4 SV=3	0.455836	SJCHGC08067
Contig03173	Aspartyl-tRNA synthetase, cytoplasmic OS=Homo sapiens GN=DARS PE=1 SV=2	0.455807	SJCHGC04622
Contig05417	Ribosome biogenesis protein NSA2 homolog OS=Mus musculus GN=Tinp1 PE=2 SV=1	0.455601	SJCHGC06987
Contig03014	T-cell immunomodulatory protein (Fragment) OS=Macaca fascicularis GN=ITFG1 PE=2 SV=2	0.455496	SJCHGC04455
Contig01304	FACT complex subunit SSRP1 OS=Mus musculus GN=Ssrp1 PE=1 SV=2	0.455363	SJCHGC02636
Contig00839	Cysteine-rich hydrophobic domain 1 protein OS=Mus musculus GN=Chic1 PE=2 SV=2	0.455266	SJCHGC02102
Contig09182	NADH-ubiquinone oxidoreductase chain 5 OS=Trypanosoma brucei brucei GN=ND5 PE=3 SV=1	0.455176	SJCHGC10984
Contig09824	Origin recognition complex subunit 1 OS=Candida albicans GN=ORC1 PE=2 SV=1	0.454991	SJCHGC11676
Contig04104	Zinc transporter ZIP9 OS=Pongo abelii GN=SLC39A9 PE=2 SV=1	0.454859	SJCHGC05592
Contig04071	Glycine cleavage system H protein OS=Staphylococcus aureus (strain USA300 / TCH1516) GN=gcvH PE=3 SV=1	0.454785	SJCHGC05558
Contig00089	Protein tyrosine phosphatase type IVA 3 OS=Bos taurus GN=PTP4A3 PE=2 SV=1	0.454734	SJCHGC00531
Contig04458	NIL	0.454724	SJCHGC05961
Contig04379	rRNA-processing protein FCF1 homolog OS=Homo sapiens GN=FCF1 PE=2 SV=1	0.454636	SJCHGC05881
Contig02644	Synaptotagmin-15 OS=Homo sapiens GN=SYT15 PE=1 SV=2	0.454577	SJCHGC04067
Contig11291	NIL	0.454573	SJCHGC13258
Contig04491	ADP-ribose pyrophosphatase, mitochondrial OS=Mus musculus GN=Nudt9 PE=2 SV=1	0.454206	SJCHGC05997
Contig01144	Protein canopy homolog 3 OS=Sus scrofa GN=CNPY3 PE=3 SV=1	0.454145	SJCHGC02452
Contig06820	Probable palmitoyltransferase ZDHHC6 OS=Pongo abelii GN=ZDHHC6 PE=3 SV=1	0.454129	SJCHGC08456
Contig01057	Mps one binder kinase activator-like 2 OS=Mus musculus GN=Mob2 PE=2 SV=1	0.454127	SJCHGC02350
Contig02585	Trans-2-enoyl-CoA reductase, mitochondrial OS=Rattus norvegicus GN=Mecr PE=2 SV=1	0.454097	SJCHGC04006
Contig05167	UDP-glucose:glycoprotein glucosyltransferase 1 OS=Rattus norvegicus GN=Ugcgl1 PE=1 SV=1	0.45369	SJCHGC06718
Contig06354	NIL	0.45363	SJCHGC07973
Contig05454	Snurportin-1 OS=Mus musculus GN=Snupn PE=2 SV=1	0.453622	SJCHGC07028
Contig01473	COP9 signalosome complex subunit 3 OS=Rattus norvegicus GN=Cops3 PE=2 SV=1	0.45362	SJCHGC02824
Contig11098	Lipase 4 OS=Saccharomyces cerevisiae GN=TGL4 PE=1 SV=1	0.453174	SJCHGC13045
Contig00686	Tryptase OS=Sus scrofa GN=MCT7 PE=2 SV=1	0.453133	SJCHGC01895
Contig00915	Beta-catenin-like protein 1 OS=Rattus norvegicus GN=Ctnnbl1 PE=2 SV=1	0.453109	SJCHGC02192
Contig13740	Mitochondrial carrier homolog 1 OS=Mus musculus GN=Mtch1 PE=1 SV=1	0.453106	SJCHGC15887
Contig04363	Small glutamine-rich tetratricopeptide repeat-containing protein alpha OS=Bos taurus GN=SGTA PE=2 SV=1	0.453104	SJCHGC05865
Contig07334	Ubiquitin-conjugating enzyme E2 Z OS=Rattus norvegicus GN=Ube2z PE=2 SV=2	0.453096	SJCHGC08994
Contig05317	V-type proton ATPase subunit d 1 OS=Drosophila melanogaster GN=VhaAC39 PE=1 SV=1	0.453095	SJCHGC06877
Contig01449	Vesicle transport protein GOT1B OS=Homo sapiens GN=GOLT1B PE=1 SV=1	0.45305	SJCHGC02798
Contig04810	Cell division control protein 42 homolog OS=Rattus norvegicus GN=Cdc42 PE=1 SV=2	0.452964	SJCHGC06334
Contig07152	Translation initiation factor IF-2 OS=Enterobacter sakazakii (strain ATCC BAA-894) GN=infB PE=3 SV=1	0.452838	SJCHGC08804
Contig04684	Transmembrane emp24 domain-containing protein 4 OS=Mus musculus GN=Tmed4 PE=2 SV=1	0.45274	SJCHGC06200
Contig10844	Uncharacterized protein BB_0173 OS=Borrelia burgdorferi GN=BB_0173 PE=4 SV=1	0.452462	SJCHGC12772
Contig08032	Nucleolar protein 14 OS=Homo sapiens GN=NOL14 PE=1 SV=3	0.452423	SJCHGC09763
Contig00654	Thioredoxin domain-containing protein 17 OS=Pongo abelii GN=TXNDC17 PE=2 SV=1	0.452337	SJCHGC01827
Contig08198	THO complex subunit 2 OS=Homo sapiens GN=THOC2 PE=1 SV=1	0.452294	SJCHGC09947
Contig12321	U2 small nuclear ribonucleoprotein A' OS=Mus musculus GN=Snrpa1 PE=1 SV=2	0.452195	SJCHGC14348
Contig07768	85 kDa calcium-independent phospholipase A2 OS=Mus musculus GN=Pla2g6 PE=1 SV=2	0.452104	SJCHGC09449
Contig04533	Eukaryotic translation initiation factor 4 gamma 2 OS=Pongo abelii GN=EIF4G2 PE=2 SV=2	0.451823	SJCHGC06043
Contig04130	NIL	0.451737	SJCHGC05619
Contig05573	Myosin-8 OS=Homo sapiens GN=MYH8 PE=1 SV=3	0.451671	SJCHGC07152
Contig03579	Gamma-soluble NSF attachment protein OS=Mus musculus GN=Napg PE=1 SV=1	0.451642	SJCHGC05050
Contig03793	Nucleolar GTP-binding protein 1 OS=Mus musculus GN=Gtpbp4 PE=2 SV=3	0.45157	SJCHGC05271
Contig00452	Leucine carboxyl methyltransferase 1 OS=Homo sapiens GN=LCMT1 PE=1 SV=2	0.451551	SJCHGC01399
Contig13789	ATP-binding cassette sub-family F member 3 OS=Pongo abelii GN=ABCF3 PE=2 SV=1	0.451499	SJCHGC15940
Contig02652	RPA-interacting protein A OS=Xenopus laevis GN=rpain-A PE=1 SV=1	0.451441	SJCHGC04076
Contig05048	E3 ubiquitin-protein ligase RNF8 OS=Bos taurus GN=RNF8 PE=2 SV=1	0.451287	SJCHGC06586
Contig00993	Soma ferritin OS=Lymnaea stagnalis PE=2 SV=2	0.451212	SJCHGC02278
Contig01429	Ras-related protein Rab-6A OS=Pongo abelii GN=RAB6A PE=2 SV=3	0.451108	SJCHGC02777
Contig00723	SH3 domain-binding glutamic acid-rich-like protein OS=Macaca fascicularis GN=SH3BGRL PE=3 SV=1	0.451094	SJCHGC01966
Contig06318	SH3 and multiple ankyrin repeat domains protein 3 OS=Rattus norvegicus GN=Shank3 PE=1 SV=2	0.451055	SJCHGC07937
Contig07622	Phosphoglycerate kinase OS=Opisthorchis sinensis GN=PGK PE=2 SV=2	0.451018	SJCHGC09293
Contig01068	Cellular nucleic acid-binding protein OS=Rattus norvegicus GN=Cnbp PE=2 SV=1	0.450999	SJCHGC02361
Contig04604	Proteasome subunit beta type-7 OS=Mus musculus GN=Psmb7 PE=1 SV=1	0.450891	SJCHGC06118
Contig03875	Acetyl-coenzyme A transporter 1 OS=Mus musculus GN=Slc33a1 PE=1 SV=1	0.450775	SJCHGC05355
Contig07668	Polymerase delta-interacting protein 2 OS=Mus musculus GN=Poldip2 PE=2 SV=1	0.450761	SJCHGC09341
Contig06940	ABC transporter H family member 2 OS=Dictyostelium discoideum GN=abcH2 PE=3 SV=1	0.450501	SJCHGC08582
Contig05105	Extended synaptotagmin-2 OS=Mus musculus GN=Fam62b PE=1 SV=1	0.450493	SJCHGC06647
Contig00264	WD repeat-containing protein 53 OS=Bos taurus GN=WDR53 PE=2 SV=1	0.450424	SJCHGC00998
Contig06847	Sodium/bile acid cotransporter 5 OS=Homo sapiens GN=SLC10A5 PE=1 SV=1	0.450383	SJCHGC08484
Contig11578	Thioredoxin peroxidase OS=Trypanosoma brucei rhodesiense PE=2 SV=1	0.450325	SJCHGC13566
Contig04326	NADH-ubiquinone oxidoreductase chain 5 OS=Trypanosoma brucei brucei GN=ND5 PE=3 SV=1	0.450319	SJCHGC05825
Contig03631	Uncharacterized protein C1orf93 homolog OS=Bos taurus PE=2 SV=1	0.450296	SJCHGC05103
Contig09251	Probable elongator complex protein 4 OS=Dictyostelium discoideum GN=elp4 PE=3 SV=1	0.450258	SJCHGC11057
Contig03390	Protein EFR3 OS=Debaryomyces hansenii GN=EFR3 PE=3 SV=2	0.45022	SJCHGC04853
Contig01191	Pre-mRNA-splicing factor 18 OS=Danio rerio GN=prpf18 PE=2 SV=1	0.450218	SJCHGC02508
Contig07238	Spermatogenesis-associated protein 18 OS=Homo sapiens GN=SPATA18 PE=1 SV=1	0.450172	SJCHGC08896
Contig01216	Mitochondrial-processing peptidase subunit beta OS=Bos taurus GN=PMPCB PE=2 SV=1	0.450164	SJCHGC02536
Contig08185	Uncharacterized transmembrane protein DDB_G0285607 OS=Dictyostelium discoideum GN=DDB_G0285607 PE=4 SV=1	0.450096	SJCHGC09933
Contig10575	S-adenosylmethionine synthetase isoform type-1 OS=Bos taurus GN=MAT1A PE=2 SV=1	0.450058	SJCHGC12491
Contig07632	snRNA-activating protein complex subunit 3 OS=Rattus norvegicus GN=Snapc3 PE=2 SV=1	0.450027	SJCHGC09304
Contig05921	Reticulon-4-interacting protein 1 OS=Homo sapiens GN=RTN4IP1 PE=1 SV=2	0.449959	SJCHGC07517
Contig02377	Transcription initiation factor TFIID subunit 11 OS=Pongo abelii GN=TAF11 PE=2 SV=1	0.449924	SJCHGC03793
Contig01964	Asparaginyl-tRNA synthetase OS=Staphylococcus haemolyticus (strain JCSC1435) GN=asnS PE=3 SV=1	0.4499	SJCHGC03361
Contig09819	Putative thiosulfate sulfurtransferase KAT OS=Homo sapiens GN=KAT PE=1 SV=3	0.449777	SJCHGC11671
Contig05769	RNA-binding protein 40 OS=Pongo abelii GN=RNPC3 PE=2 SV=1	0.449703	SJCHGC07356
Contig00253	Chromosomal replication initiator protein dnaA OS=Ureaplasma parvum serovar 3 (strain ATCC 27815 / 27 / NCTC 11736) GN=dnaA PE=3 SV=1	0.449572	SJCHGC00975
Contig04880	Tetraspanin-18 OS=Homo sapiens GN=TSPAN18 PE=2 SV=1	0.449558	SJCHGC06407
Contig04217	Eukaryotic translation initiation factor 2 subunit 1 OS=Pongo abelii GN=EIF2S1 PE=2 SV=1	0.449531	SJCHGC05710
Contig11073	CDP-diacylglycerol--serine O-phosphatidyltransferase OS=Methanocaldococcus jannaschii GN=pssA PE=3 SV=1	0.449503	SJCHGC13019
Contig03558	Ankyrin repeat and MYND domain-containing protein 2 OS=Homo sapiens GN=ANKMY2 PE=2 SV=1	0.449131	SJCHGC05027
Contig04576	Eukaryotic translation initiation factor 3 subunit H OS=Mus musculus GN=Eif3h PE=2 SV=1	0.449053	SJCHGC06090
Contig11303	NIL	0.448962	SJCHGC13270
Contig11520	Gamma-aminobutyric acid receptor-associated protein OS=Oryctolagus cuniculus GN=GABARAP PE=3 SV=1	0.448811	SJCHGC13501
Contig11481	Eukaryotic peptide chain release factor GTP-binding subunit OS=Schizosaccharomyces pombe GN=sup35 PE=1 SV=2	0.448807	SJCHGC13461
Contig00623	Histone acetyltransferase Tip60 OS=Drosophila melanogaster GN=Tip60 PE=1 SV=1	0.448802	SJCHGC01757
Contig06470	Methionine aminopeptidase 1 OS=Danio rerio GN=metap1 PE=2 SV=2	0.448754	SJCHGC08091
Contig00983	Craniofacial development protein 1 OS=Camelus dromedarius GN=CFDP1 PE=2 SV=1	0.448582	SJCHGC02268
Contig09384	Extracellular matrix-binding protein ebh OS=Staphylococcus aureus (strain JH9) GN=ebh PE=4 SV=1	0.448571	SJCHGC11200
Contig00283	Splicing factor, arginine/serine-rich 10 OS=Mus musculus GN=Sfrs10 PE=1 SV=1	0.448399	SJCHGC01035
Contig06378	Dolichyl-diphosphooligosaccharide--protein glycosyltransferase subunit STT3A OS=Pongo abelii GN=STT3A PE=2 SV=1	0.448261	SJCHGC07997
Contig04661	NSFL1 cofactor p47 OS=Homo sapiens GN=NSFL1C PE=1 SV=2	0.448235	SJCHGC06177
Contig01821	tRNA-splicing endonuclease subunit Sen34 OS=Mus musculus GN=Tsen34 PE=2 SV=2	0.4482	SJCHGC03208
Contig01477	V-type proton ATPase subunit B OS=Heliothis virescens GN=VHA55 PE=2 SV=1	0.448175	SJCHGC02828
Contig04282	Leptin receptor overlapping transcript-like 1 OS=Homo sapiens GN=LEPROTL1 PE=2 SV=2	0.448043	SJCHGC05777
Contig09561	UPF0443 protein C11orf75 homolog OS=Mus musculus GN=Fn5 PE=2 SV=2	0.447994	SJCHGC11389
Contig12960	NIL	0.44797	SJCHGC15037
Contig07376	Sideroflexin-1 OS=Ovis aries GN=SFXN1 PE=2 SV=1	0.447949	SJCHGC09036
Contig01145	Protein canopy homolog 3 OS=Mus musculus GN=Cnpy3 PE=1 SV=1	0.447873	SJCHGC02453
Contig05414	Carboxypeptidase D (Fragment) OS=Lophonetta specularioides GN=CPD PE=1 SV=1	0.447866	SJCHGC06984
Contig07333	Protein C20orf11 homolog OS=Bos taurus PE=2 SV=1	0.447783	SJCHGC08993
Contig04622	Pyruvate dehydrogenase protein X component, mitochondrial OS=Homo sapiens GN=PDHX PE=1 SV=3	0.447745	SJCHGC06137
Contig08986	Gamma-secretase subunit APH-1B OS=Pongo abelii GN=APH1B PE=2 SV=1	0.447641	SJCHGC10779
Contig02301	Replication factor C subunit 1 OS=Homo sapiens GN=RFC1 PE=1 SV=4	0.447517	SJCHGC03711
Contig01991	3',5'-cyclic-nucleotide phosphodiesterase OS=Candida albicans GN=PDE1 PE=3 SV=2	0.447378	SJCHGC03391
Contig10628	Ribosomal protein 63, mitochondrial OS=Bos taurus GN=MRP63 PE=1 SV=1	0.447336	SJCHGC12548
Contig04765	Microsomal glutathione S-transferase 3 OS=Homo sapiens GN=MGST3 PE=2 SV=1	0.447297	SJCHGC06285
Contig07687	EH domain-containing protein 2 OS=Rattus norvegicus GN=Ehd2 PE=1 SV=1	0.447244	SJCHGC09362
Contig07844	Glucose-6-phosphate isomerase OS=Oryctolagus cuniculus GN=GPI PE=1 SV=3	0.447097	SJCHGC09536
Contig04956	Probable rRNA-processing protein EBP2 OS=Mus musculus GN=Ebna1bp2 PE=2 SV=1	0.446993	SJCHGC06485
Contig04191	Vesicle-trafficking protein SEC22b OS=Xenopus tropicalis GN=sec22b PE=2 SV=1	0.446955	SJCHGC05683
Contig01110	Pin2-interacting protein X1 OS=Rattus norvegicus GN=Pinx1 PE=2 SV=1	0.446907	SJCHGC02409
Contig03439	Serine/threonine-protein phosphatase dullard OS=Xenopus laevis GN=dullard PE=1 SV=1	0.446671	SJCHGC04904
Contig02215	PIH1 domain-containing protein 1 OS=Danio rerio GN=pih1d1 PE=2 SV=2	0.446628	SJCHGC03621
Contig07418	ATP-dependent RNA helicase DDX55 OS=Gallus gallus GN=DDX55 PE=2 SV=1	0.446543	SJCHGC09078
Contig00879	Protein RSM22 homolog, mitochondrial OS=Mus musculus GN=Mett11d1 PE=2 SV=1	0.446444	SJCHGC02151
Contig02528	39S ribosomal protein L32, mitochondrial OS=Mus musculus GN=Mrpl32 PE=2 SV=1	0.446434	SJCHGC03948
Contig02687	Guanylate kinase OS=Sus scrofa GN=GUK1 PE=1 SV=2	0.446418	SJCHGC04111
Contig07845	Transmembrane and coiled-coil domain-containing protein 7 OS=Homo sapiens GN=TMCO7 PE=2 SV=2	0.446417	SJCHGC09537
Contig00505	Casein kinase II subunit beta OS=Xenopus laevis GN=csnk2b PE=1 SV=1	0.4464	SJCHGC01504
Contig09075	Protein translocase subunit secA OS=Streptococcus pneumoniae serotype 2 (strain D39 / NCTC 7466) GN=secA PE=3 SV=1	0.446381	SJCHGC10873
Contig00908	mTERF domain-containing protein 1, mitochondrial OS=Homo sapiens GN=MTERFD1 PE=2 SV=2	0.446316	SJCHGC02185
Contig04488	Protein translation factor SUI1 homolog OS=Drosophila melanogaster GN=CG17737 PE=1 SV=1	0.446187	SJCHGC05994
Contig01067	Cellular nucleic acid-binding protein OS=Rattus norvegicus GN=Cnbp PE=2 SV=1	0.446184	SJCHGC02360
Contig09856	NIL	0.44611	SJCHGC11714
Contig09237	Adenylate cyclase type 2 OS=Rattus norvegicus GN=Adcy2 PE=1 SV=1	0.446032	SJCHGC11042
Contig01226	Myosin-11 OS=Homo sapiens GN=MYH11 PE=1 SV=3	0.445808	SJCHGC02547
Contig05090	Dual specificity protein kinase zakA OS=Dictyostelium discoideum GN=zakA PE=1 SV=1	0.445717	SJCHGC06631
Contig05968	Phenylalanyl-tRNA synthetase, mitochondrial OS=Mus musculus GN=Fars2 PE=2 SV=1	0.445692	SJCHGC07567
Contig04029	Protein fyv10 OS=Emericella nidulans GN=fyv10 PE=3 SV=2	0.445687	SJCHGC05514
Contig03859	Putative BTB/POZ domain and WD-repeat protein R154 OS=Acanthamoeba polyphaga mimivirus GN=MIMI_R154 PE=3 SV=1	0.445545	SJCHGC05338
Contig00442	Thymidylate kinase OS=Homo sapiens GN=DTYMK PE=1 SV=4	0.445541	SJCHGC01381
Contig05134	Tropomyosin OS=Trichinella spiralis PE=2 SV=1	0.445269	SJCHGC06678
Contig04892	Ubiquitin thioesterase OTU1 OS=Rattus norvegicus GN=Yod1 PE=2 SV=1	0.445137	SJCHGC06419
Contig08904	Probable inorganic polyphosphate/ATP-NAD kinase OS=Chlorobium tepidum GN=ppnK PE=3 SV=1	0.445047	SJCHGC10694
Contig04988	26S proteasome non-ATPase regulatory subunit 14 OS=Mus musculus GN=Psmd14 PE=1 SV=2	0.445005	SJCHGC06520
Contig07394	Serine/threonine-protein kinase Genghis Khan OS=Drosophila melanogaster GN=gek PE=1 SV=1	0.444996	SJCHGC09054
Contig08291	UPF0556 protein C19orf10 homolog OS=Mus musculus GN=D17Wsu104e PE=2 SV=1	0.444933	SJCHGC10051
Contig10203	Signaling protein ykoW OS=Bacillus subtilis GN=ykoW PE=4 SV=2	0.444474	SJCHGC12088
Contig04443	40S ribosomal protein S15a OS=Drosophila yakuba GN=RpS15Aa PE=2 SV=3	0.444425	SJCHGC05946
Contig13120	Mediator of RNA polymerase II transcription subunit 23 OS=Drosophila melanogaster GN=MED23 PE=1 SV=1	0.444383	SJCHGC15210
Contig03341	Uncharacterized protein C3orf60 homolog OS=Bos taurus PE=2 SV=1	0.44428	SJCHGC04800
Contig03060	N-acetylgalactosamine kinase OS=Homo sapiens GN=GALK2 PE=1 SV=1	0.44411	SJCHGC04505
Contig09715	NIL	0.444059	SJCHGC11552
Contig06949	N-acetyltransferase NAT13 OS=Xenopus tropicalis GN=nat13 PE=2 SV=1	0.44397	SJCHGC08591
Contig11106	Cytochrome c oxidase subunit 3 OS=Leishmania tarentolae PE=3 SV=1	0.443869	SJCHGC13053
Contig00068	28S ribosomal protein S27, mitochondrial OS=Bos taurus GN=MRPS27 PE=1 SV=1	0.443752	SJCHGC00455
Contig14075	Uncharacterized protein C7orf50 OS=Homo sapiens GN=C7orf50 PE=1 SV=1	0.443733	SJCHGC16253
Contig07601	26S protease regulatory subunit 8 OS=Rattus norvegicus GN=Psmc5 PE=1 SV=1	0.443733	SJCHGC09272
Contig09511	2',3'-cyclic-nucleotide 2'-phosphodiesterase OS=Thermotoga petrophila (strain RKU-1 / ATCC BAA-488 / DSM 13995) GN=Tpet_0940 PE=3 SV=1	0.443594	SJCHGC11334
Contig10642	Uncharacterized protein PF11_0213 OS=Plasmodium falciparum (isolate 3D7) GN=PF11_0213 PE=2 SV=1	0.443539	SJCHGC12562
Contig07065	Zinc finger protein 547 OS=Homo sapiens GN=ZNF547 PE=2 SV=2	0.443528	SJCHGC08713
Contig02007	Glycyl-tRNA synthetase OS=Homo sapiens GN=GARS PE=1 SV=2	0.443515	SJCHGC03409
Contig06925	Mitochondrial inner membrane protease subunit 1 OS=Mus musculus GN=Immp1l PE=2 SV=1	0.443469	SJCHGC08565
Contig10009	Apolipoprotein N-acyltransferase 1 OS=Treponema denticola GN=lnt1 PE=3 SV=1	0.443324	SJCHGC11883
Contig06347	28S ribosomal protein S34, mitochondrial OS=Homo sapiens GN=MRPS34 PE=1 SV=2	0.443316	SJCHGC07966
Contig05438	Putative peroxidase ywbN OS=Bacillus subtilis GN=ywbN PE=3 SV=1	0.443283	SJCHGC07012
Contig00275	D-beta-hydroxybutyrate dehydrogenase, mitochondrial OS=Homo sapiens GN=BDH1 PE=1 SV=3	0.443224	SJCHGC01019
Contig08352	Ly-6/neurotoxin-like protein 1 OS=Pan troglodytes GN=LYNX1 PE=3 SV=1	0.443215	SJCHGC10120
Contig03956	Ubiquinol-cytochrome c reductase complex chaperone CBP3 homolog OS=Homo sapiens GN=UQCC PE=2 SV=2	0.443087	SJCHGC05437
Contig02303	Uncharacterized protein C57A7.06 OS=Schizosaccharomyces pombe GN=SPAC57A7.06 PE=1 SV=1	0.443087	SJCHGC03713
Contig04543	Superoxide dismutase [Mn], mitochondrial OS=Mus musculus GN=Sod2 PE=1 SV=3	0.443061	SJCHGC06054
Contig03872	Protein SMG5 OS=Mus musculus GN=Smg5 PE=2 SV=2	0.44296	SJCHGC05352
Contig06172	Neurexin-3-alpha OS=Rattus norvegicus GN=Nrxn3 PE=1 SV=1	0.442755	SJCHGC07784
Contig07865	Thyroid receptor-interacting protein 11 OS=Homo sapiens GN=TRIP11 PE=1 SV=2	0.442692	SJCHGC09560
Contig11168	Maturase K OS=Vigna subterranea GN=matK PE=3 SV=1	0.442589	SJCHGC13121
Contig04632	FK506-binding protein 4 OS=Bos taurus GN=FKBP4 PE=1 SV=4	0.442528	SJCHGC06147
Contig08853	Folate receptor alpha OS=Bos taurus GN=FOLR1 PE=1 SV=2	0.442527	SJCHGC10641
Contig10990	RNA U small nuclear RNA export adapter protein OS=Homo sapiens GN=RNUXA PE=1 SV=1	0.442496	SJCHGC12926
Contig00189	Calcium-binding atopy-related autoantigen 1 OS=Macaca fascicularis GN=CBARA1 PE=2 SV=2	0.442393	SJCHGC00836
Contig04734	39S ribosomal protein L19, mitochondrial OS=Drosophila melanogaster GN=mRpL19 PE=2 SV=1	0.442312	SJCHGC06253
Contig00128	Probable citrate synthase 1, mitochondrial OS=Aedes aegypti GN=AAEL002956 PE=3 SV=1	0.442131	SJCHGC00653
Contig01245	Prefoldin subunit 5 OS=Homo sapiens GN=PFDN5 PE=1 SV=2	0.442118	SJCHGC02569
Contig04214	Testis-expressed sequence 9 protein OS=Homo sapiens GN=TEX9 PE=2 SV=1	0.442029	SJCHGC05707
Contig12869	50S ribosomal protein L21 OS=Sulcia muelleri (strain GWSS) GN=rplU PE=3 SV=1	0.441914	SJCHGC14936
Contig01247	Alpha-adducin OS=Mus musculus GN=Add1 PE=1 SV=2	0.441745	SJCHGC02571
Contig03003	Dolichol-phosphate mannosyltransferase OS=Cricetulus griseus GN=DPM1 PE=2 SV=1	0.441606	SJCHGC04444
Contig01823	COPII coat assembly protein SEC16 OS=Candida glabrata GN=SEC16 PE=3 SV=1	0.441398	SJCHGC03210
Contig14171	Uncharacterized protein ycf55 OS=Porphyra purpurea GN=ycf55 PE=3 SV=1	0.441336	SJCHGC16355
Contig09535	NIL	0.441301	SJCHGC11361
Contig03590	Ubiquitin-conjugating enzyme E2 C OS=Bos taurus GN=UBE2C PE=2 SV=1	0.441217	SJCHGC05061
Contig07801	DNA-directed RNA polymerase II subunit RPB2 OS=Homo sapiens GN=POLR2B PE=1 SV=1	0.441114	SJCHGC09486
Contig05385	39S ribosomal protein L15, mitochondrial OS=Homo sapiens GN=MRPL15 PE=1 SV=1	0.4411	SJCHGC06954
Contig04706	Golgi resident protein GCP60 OS=Mus musculus GN=Acbd3 PE=1 SV=3	0.441072	SJCHGC06224
Contig00378	Tryptophan 5-hydroxylase 2 OS=Homo sapiens GN=TPH2 PE=1 SV=1	0.440891	SJCHGC01235
Contig05775	Survival of motor neuron-related-splicing factor 30 OS=Mus musculus GN=Smndc1 PE=2 SV=1	0.440755	SJCHGC07363
Contig02297	Natterin-1 OS=Thalassophryne nattereri PE=1 SV=1	0.440729	SJCHGC03707
Contig02145	Putative P4-specific DNA primase OS=Enterobacteria phage P4 GN=Alpha PE=1 SV=1	0.440724	SJCHGC03548
Contig01857	cAMP-regulated phosphoprotein 19 OS=Rattus norvegicus GN=Arpp19 PE=1 SV=3	0.440699	SJCHGC03247
Contig01811	Putative U5 small nuclear ribonucleoprotein 200 kDa helicase OS=Drosophila melanogaster GN=CG5931 PE=2 SV=4	0.440635	SJCHGC03198
Contig00047	Factor VIII intron 22 protein OS=Mus musculus GN=F8a1 PE=2 SV=1	0.440533	SJCHGC00355
Contig02682	Kinase and exchange factor for Rac OS=Dictyostelium discoideum GN=kxcA PE=3 SV=1	0.440506	SJCHGC04106
Contig08204	Ribonuclease kappa-A OS=Xenopus laevis GN=rnasek-A PE=3 SV=1	0.440504	SJCHGC09953
Contig05207	NIL	0.440453	SJCHGC06759
Contig13924	Myelin and lymphocyte protein OS=Canis familiaris GN=MAL PE=2 SV=1	0.440441	SJCHGC16087
Contig01281	Ribosomal protein 63, mitochondrial OS=Homo sapiens GN=MRP63 PE=2 SV=1	0.44036	SJCHGC02612
Contig05248	NIL	0.440079	SJCHGC06802
Contig07144	Transcription elongation factor SPT6 OS=Mus musculus GN=Supt6h PE=2 SV=2	0.440058	SJCHGC08796
Contig10779	Uncharacterized protein DDB_G0287347 OS=Dictyostelium discoideum GN=DDB_G0287347 PE=4 SV=1	0.439983	SJCHGC12706
Contig07731	GTPase NRas OS=Xenopus laevis GN=nras PE=2 SV=1	0.439858	SJCHGC09408
Contig05021	Dihydrolipoyllysine-residue acetyltransferase component of pyruvate dehydrogenase complex OS=Buchnera aphidicola subsp. Schizaphis graminum GN=aceF PE=3 SV=2	0.43969	SJCHGC06555
Contig05215	Peptide deformylase 1 OS=Gloeobacter violaceus GN=def1 PE=3 SV=1	0.439664	SJCHGC06769
Contig00901	AFG3-like protein 2 OS=Bos taurus GN=AFG3L2 PE=2 SV=1	0.43965	SJCHGC02177
Contig06910	Frizzled-1 OS=Rattus norvegicus GN=Fzd1 PE=2 SV=1	0.439639	SJCHGC08549
Contig05480	General transcription factor IIH subunit 2 OS=Rattus norvegicus GN=Gtf2h2 PE=2 SV=1	0.439581	SJCHGC07056
Contig04301	Integrin-linked kinase-associated serine/threonine phosphatase 2C OS=Rattus norvegicus GN=Ilkap PE=2 SV=1	0.439434	SJCHGC05796
Contig07491	Isoamyl acetate-hydrolyzing esterase 1 homolog OS=Homo sapiens GN=IAH1 PE=2 SV=1	0.439427	SJCHGC09157
Contig06448	Maturase K OS=Maihuenia poeppigii GN=matK PE=3 SV=1	0.43937	SJCHGC08069
Contig00495	Charged multivesicular body protein 2a OS=Danio rerio GN=chmp2a PE=2 SV=1	0.439272	SJCHGC01479
Contig04583	Thioredoxin domain-containing protein 9 OS=Homo sapiens GN=TXNDC9 PE=1 SV=2	0.43923	SJCHGC06097
Contig05016	Gamma-secretase subunit Aph-1 OS=Drosophila melanogaster GN=aph-1 PE=1 SV=1	0.439118	SJCHGC06550
Contig05468	Probable serine/threonine-protein kinase YJL057C OS=Saccharomyces cerevisiae GN=YJL057C PE=1 SV=1	0.438991	SJCHGC07043
Contig01464	Reticulon-1 OS=Homo sapiens GN=RTN1 PE=1 SV=1	0.438876	SJCHGC02814
Contig09325	DNA-directed RNA polymerase subunit beta'' OS=Physcomitrella patens GN=rpoC2 PE=3 SV=1	0.438863	SJCHGC11136
Contig07535	Transcription elongation factor A protein 1 OS=Mus musculus GN=Tcea1 PE=1 SV=2	0.438857	SJCHGC09202
Contig05264	Myotubularin-related protein 13 OS=Homo sapiens GN=SBF2 PE=1 SV=1	0.438811	SJCHGC06820
Contig00648	Beta-1,4-galactosyltransferase 2 OS=Homo sapiens GN=B4GALT2 PE=1 SV=1	0.438806	SJCHGC01813
Contig05119	Stress-induced-phosphoprotein 1 OS=Bos taurus GN=STIP1 PE=2 SV=1	0.438769	SJCHGC06661
Contig08106	Glycogen [starch] synthase, liver OS=Mus musculus GN=Gys2 PE=1 SV=1	0.43875	SJCHGC09849
Contig09004	Zinc finger protein ZIC 4 OS=Homo sapiens GN=ZIC4 PE=2 SV=3	0.438711	SJCHGC10798
Contig07812	Eukaryotic translation initiation factor 4H OS=Mus musculus GN=Eif4h PE=1 SV=3	0.438627	SJCHGC09499
Contig04106	UPF0614 protein C14orf102 homolog OS=Mus musculus PE=2 SV=2	0.438498	SJCHGC05594
Contig05271	Succinate dehydrogenase [ubiquinone] iron-sulfur subunit, mitochondrial OS=Mus musculus GN=Sdhb PE=1 SV=1	0.438411	SJCHGC06829
Contig07811	Ras-related protein Rab-14 OS=Pongo abelii GN=RAB14 PE=2 SV=3	0.438411	SJCHGC09497
Contig02099	UPF0557 protein C10orf119 homolog OS=Mus musculus PE=2 SV=1	0.438356	SJCHGC03502
Contig11429	Protein wos2 OS=Schizosaccharomyces pombe GN=wos2 PE=2 SV=1	0.438324	SJCHGC13403
Contig11260	40S ribosomal protein S23 OS=Dermacentor variabilis GN=RpS23 PE=2 SV=1	0.438164	SJCHGC13224
Contig00163	Lin-7 homolog C OS=Pongo abelii GN=LIN7C PE=2 SV=1	0.438006	SJCHGC00759
Contig00223	WD repeat-containing protein 85 homolog OS=Dictyostelium discoideum GN=wdr85 PE=4 SV=1	0.437921	SJCHGC00911
Contig00053	Glyceraldehyde-3-phosphate dehydrogenase OS=Trionyx sinensis GN=GAPDH PE=2 SV=1	0.437899	SJCHGC00381
Contig02263	Cell cycle-related kinase OS=Rattus norvegicus GN=Ccrk PE=2 SV=2	0.437787	SJCHGC03672
Contig06780	Protein translocase subunit secA 1 OS=Chlorobium chlorochromatii (strain CaD3) GN=secA1 PE=3 SV=1	0.437757	SJCHGC08415
Contig07532	Cystinosin homolog OS=Drosophila melanogaster GN=CG17119 PE=1 SV=2	0.43767	SJCHGC09199
Contig08472	V-type ATP synthase subunit C OS=Thermoplasma acidophilum GN=atpC PE=3 SV=1	0.43749	SJCHGC10248
Contig01121	F-box only protein 9 OS=Mus musculus GN=Fbxo9 PE=2 SV=1	0.437465	SJCHGC02422
Contig03247	NIL	0.437403	SJCHGC04701
Contig06815	Lipid-A-disaccharide synthase OS=Rickettsia prowazekii GN=lpxB PE=3 SV=1	0.437192	SJCHGC08450
Contig05142	Wnt inhibitory factor 1 OS=Rattus norvegicus GN=Wif1 PE=2 SV=1	0.437067	SJCHGC06689
Contig03489	WD repeat-containing protein 23 OS=Homo sapiens GN=WDR23 PE=2 SV=1	0.43703	SJCHGC04955
Contig07478	ATP synthase subunit alpha, mitochondrial OS=Pan troglodytes GN=ATP5A1 PE=2 SV=1	0.437012	SJCHGC09142
Contig01489	CD9 antigen OS=Rattus norvegicus GN=Cd9 PE=1 SV=2	0.436971	SJCHGC02844
Contig04594	Arginyl-tRNA synthetase, cytoplasmic OS=Cricetulus longicaudatus GN=RARS PE=3 SV=1	0.436756	SJCHGC06108
Contig01234	Adenosylhomocysteinase OS=Rattus norvegicus GN=Ahcy PE=1 SV=3	0.436738	SJCHGC02556
Contig13339	Translation initiation factor IF-2 OS=Prosthecochloris vibrioformis (strain DSM 265) (strain DSM 265) GN=infB PE=3 SV=1	0.436691	SJCHGC15445
Contig11208	NADH-ubiquinone oxidoreductase chain 5 OS=Trypanosoma brucei brucei GN=ND5 PE=3 SV=1	0.436434	SJCHGC13166
Contig11079	Cytochrome o ubiquinol oxidase subunit 3 OS=Buchnera aphidicola subsp. Baizongia pistaciae GN=cyoC PE=3 SV=1	0.436388	SJCHGC13025
Contig01668	Isocitrate dehydrogenase [NAD] subunit gamma, mitochondrial OS=Bos taurus GN=IDH3G PE=2 SV=1	0.436282	SJCHGC03038
Contig03497	Serine/threonine-protein phosphatase 6 catalytic subunit OS=Mus musculus GN=Ppp6c PE=2 SV=1	0.436205	SJCHGC04963
Contig11455	Sex-determining transformer protein 2 OS=Caenorhabditis briggsae GN=tra-2 PE=1 SV=2	0.436187	SJCHGC13429
Contig00064	Calcipressin-2 OS=Bos taurus GN=RCAN2 PE=2 SV=1	0.436175	SJCHGC00439
Contig04302	Guanine nucleotide-binding protein G(i) subunit alpha OS=Asterina pectinifera PE=1 SV=3	0.436146	SJCHGC05797
Contig00389	Glyoxalase domain-containing protein 4 OS=Rattus norvegicus GN=Glod4 PE=1 SV=1	0.436139	SJCHGC01257
Contig05849	Nucleoporin NUP85 OS=Bos taurus GN=NUP85 PE=2 SV=1	0.435704	SJCHGC07440
Contig04181	UPF0673 membrane protein YHR009C OS=Saccharomyces cerevisiae GN=YHR009C PE=1 SV=2	0.435699	SJCHGC05673
Contig13868	NADH-ubiquinone oxidoreductase chain 5 OS=Locusta migratoria GN=ND5 PE=3 SV=1	0.435611	SJCHGC16023
Contig00288	Arginyl-tRNA synthetase, cytoplasmic OS=Pongo abelii GN=RARS PE=2 SV=1	0.435599	SJCHGC01046
Contig07421	RING finger protein 146 OS=Homo sapiens GN=RNF146 PE=1 SV=1	0.435537	SJCHGC09082
Contig13221	Olfactory receptor 2J3 OS=Homo sapiens GN=OR2J3 PE=2 SV=1	0.435518	SJCHGC15318
Contig04446	Trafficking protein particle complex subunit 2 OS=Bos taurus GN=TRAPPC2 PE=2 SV=1	0.435433	SJCHGC05949
Contig03529	97 kDa heat shock protein OS=Strongylocentrotus franciscanus GN=HSP110 PE=2 SV=1	0.435362	SJCHGC04997
Contig05192	Uncharacterized protein FKSG24 homolog OS=Danio rerio GN=zgc:92754 PE=2 SV=1	0.435246	SJCHGC06743
Contig01192	Pre-mRNA-splicing factor 18 OS=Rattus norvegicus GN=Prpf18 PE=2 SV=1	0.435209	SJCHGC02509
Contig10885	Spondin-2 OS=Mus musculus GN=Spon2 PE=2 SV=2	0.435144	SJCHGC12814
Contig05306	Cytochrome c oxidase assembly protein COX15 homolog OS=Bos taurus GN=COX15 PE=2 SV=1	0.435057	SJCHGC06865
Contig14041	Serpentine receptor class X 45 OS=Caenorhabditis elegans GN=srx-45 PE=2 SV=2	0.434971	SJCHGC16216
Contig03657	60S ribosomal protein L15 OS=Rattus norvegicus GN=Rpl15 PE=1 SV=2	0.434944	SJCHGC05129
Contig03551	Protein CROP homolog OS=Dictyostelium discoideum GN=crop PE=3 SV=1	0.434909	SJCHGC05020
Contig04934	Early endosome antigen 1 OS=Mus musculus GN=Eea1 PE=2 SV=2	0.43484	SJCHGC06462
Contig11642	Protein-export protein secB 2 OS=Francisella tularensis subsp. tularensis (strain WY96-3418) GN=secB2 PE=3 SV=1	0.434673	SJCHGC13634
Contig09234	Actin-binding LIM protein 2 OS=Mus musculus GN=Ablim2 PE=1 SV=1	0.434641	SJCHGC11038
Contig05212	Rho GDP-dissociation inhibitor 1 OS=Rattus norvegicus GN=Arhgdia PE=1 SV=1	0.434624	SJCHGC06764
Contig04411	Lupus La protein OS=Homo sapiens GN=SSB PE=1 SV=2	0.43459	SJCHGC05914
Contig04444	Vimentin-type intermediate filament-associated coiled-coil protein OS=Rattus norvegicus GN=Vmac PE=2 SV=1	0.434502	SJCHGC05947
Contig05029	Alpha-centractin OS=Mus musculus GN=Actr1a PE=2 SV=1	0.434469	SJCHGC06564
Contig02878	Zinc finger with UFM1-specific peptidase domain protein OS=Rattus norvegicus GN=Zufsp PE=2 SV=1	0.434453	SJCHGC04311
Contig04750	RuvB-like 2 OS=Homo sapiens GN=RUVBL2 PE=1 SV=3	0.434337	SJCHGC06270
Contig03851	Angiotensin-converting enzyme 2 OS=Paguma larvata GN=ACE2 PE=1 SV=1	0.434327	SJCHGC05330
Contig09744	Uncharacterized protein MJ1016 OS=Methanocaldococcus jannaschii GN=MJ1016 PE=4 SV=1	0.434255	SJCHGC11584
Contig09479	Protein ETHE1, mitochondrial OS=Homo sapiens GN=ETHE1 PE=1 SV=2	0.43423	SJCHGC11299
Contig01325	Signal recognition particle 19 kDa protein OS=Pongo abelii GN=SRP19 PE=2 SV=2	0.434181	SJCHGC02662
Contig04511	Ubiquitin carboxyl-terminal hydrolase 3 OS=Arabidopsis thaliana GN=UBP3 PE=1 SV=1	0.434063	SJCHGC06017
Contig02508	Protein LAP4 OS=Mus musculus GN=Scrib PE=1 SV=2	0.434051	SJCHGC03928
Contig00974	Glycoprotein-N-acetylgalactosamine 3-beta-galactosyltransferase 1 OS=Caenorhabditis elegans GN=C38H2.2 PE=2 SV=2	0.43383	SJCHGC02258
Contig04319	Nucampholin homolog OS=Gallus gallus GN=NCM PE=2 SV=2	0.433547	SJCHGC05818
Contig04676	Eukaryotic translation initiation factor 3 subunit F OS=Pan troglodytes GN=EIF3F PE=2 SV=1	0.433416	SJCHGC06192
Contig10646	Hepatitis B virus X-interacting protein homolog OS=Mus musculus GN=Hbxip PE=2 SV=1	0.433414	SJCHGC12566
Contig07384	Ubiquinone biosynthesis protein COQ7 homolog OS=Mus musculus GN=Coq7 PE=2 SV=3	0.433311	SJCHGC09044
Contig07719	Galactosylgalactosylxylosylprotein 3-beta-glucuronosyltransferase 3 OS=Mus musculus GN=B3gat3 PE=2 SV=1	0.433298	SJCHGC09394
Contig05366	Charged multivesicular body protein 1b OS=Xenopus tropicalis GN=chmp1b PE=2 SV=1	0.433132	SJCHGC06933
Contig13332	Uncharacterized protein C5orf49 OS=Homo sapiens GN=C5orf49 PE=2 SV=1	0.433086	SJCHGC15437
Contig04405	Calpain-7 OS=Mus musculus GN=Capn7 PE=2 SV=1	0.433026	SJCHGC05908
Contig09321	NIL	0.43298	SJCHGC11132
Contig12365	Putative uncharacterized protein YOR082C OS=Saccharomyces cerevisiae GN=YOR082C PE=5 SV=1	0.432967	SJCHGC14395
Contig01851	4-deoxy-L-threo-5-hexosulose-uronate ketol-isomerase OS=Oceanobacillus iheyensis GN=kduI PE=3 SV=1	0.432878	SJCHGC03241
Contig01078	Small acidic protein OS=Mus musculus GN=Smap PE=1 SV=1	0.432854	SJCHGC02372
Contig02734	Calcium-activated potassium channel subunit alpha-1 OS=Rattus norvegicus GN=Kcnma1 PE=1 SV=3	0.43285	SJCHGC04164
Contig10402	Transmembrane protein 39A-B OS=Xenopus laevis GN=tmem39a-B PE=2 SV=1	0.432833	SJCHGC12305
Contig01201	Three prime repair exonuclease 1 OS=Mus musculus GN=Trex1 PE=1 SV=2	0.432804	SJCHGC02520
Contig11493	Queuine tRNA-ribosyltransferase domain-containing protein 1 OS=Xenopus laevis GN=qtrtd1 PE=2 SV=1	0.432803	SJCHGC13474
Contig00105	RWD domain-containing protein 1 OS=Homo sapiens GN=RWDD1 PE=1 SV=1	0.432679	SJCHGC00580
Contig04768	Moesin/ezrin/radixin homolog 1 OS=Culex quinquefasciatus GN=Moe PE=3 SV=1	0.432631	SJCHGC06288
Contig00242	Clathrin light chain A OS=Mus musculus GN=Clta PE=2 SV=1	0.432624	SJCHGC00953
Contig01854	GMP synthase [glutamine-hydrolyzing] OS=Mus musculus GN=Gmps PE=1 SV=2	0.432578	SJCHGC03244
Contig02160	Post-GPI attachment to proteins factor 2 OS=Drosophila pseudoobscura pseudoobscura GN=GA17744 PE=3 SV=1	0.432554	SJCHGC03563
Contig04146	Spectrin alpha chain, brain OS=Rattus norvegicus GN=Sptan1 PE=1 SV=2	0.432546	SJCHGC05636
Contig00234	Coproporphyrinogen III oxidase, mitochondrial OS=Rattus norvegicus GN=Cpox PE=2 SV=1	0.432423	SJCHGC00935
Contig05603	RNA methyltransferase-like protein 1B OS=Danio rerio GN=rnmtl1b PE=2 SV=2	0.432363	SJCHGC07184
Contig13518	NIL	0.432275	SJCHGC15638
Contig04260	NIL	0.432101	SJCHGC05754
Contig00055	Translation initiation factor eIF-2B subunit beta OS=Bos taurus GN=EIF2B2 PE=2 SV=1	0.432017	SJCHGC00391
Contig11217	XK-related protein 9 OS=Homo sapiens GN=XKR9 PE=2 SV=1	0.432013	SJCHGC13176
Contig04764	39S ribosomal protein L9, mitochondrial OS=Bos taurus GN=MRPL9 PE=2 SV=2	0.431932	SJCHGC06284
Contig03407	Exocyst complex component 4 OS=Rattus norvegicus GN=Exoc4 PE=2 SV=1	0.431832	SJCHGC04870
Contig03073	Oligopeptidase A OS=Escherichia coli (strain K12) GN=prlC PE=3 SV=3	0.431824	SJCHGC04518
Contig13905	39S ribosomal protein L15, mitochondrial OS=Gallus gallus GN=MRPL15 PE=2 SV=1	0.43178	SJCHGC16065
Contig07968	Cytochrome c oxidase subunit 3 OS=Leishmania tarentolae PE=3 SV=1	0.43169	SJCHGC09684
Contig05706	Tyrosyl-tRNA synthetase OS=Pyrobaculum islandicum (strain DSM 4184 / JCM 9189) GN=tyrS PE=3 SV=1	0.431612	SJCHGC07290
Contig00664	Poly(U)-binding-splicing factor PUF60-B OS=Danio rerio GN=puf60b PE=2 SV=2	0.431589	SJCHGC01849
Contig02877	Protein-tyrosine sulfotransferase OS=Drosophila melanogaster GN=Tango13 PE=2 SV=2	0.431582	SJCHGC04310
Contig02392	Histone-binding protein RBBP4 OS=Mus musculus GN=Rbbp4 PE=1 SV=4	0.431534	SJCHGC03808
Contig04960	Schwannomin-interacting protein 1 OS=Homo sapiens GN=SCHIP1 PE=1 SV=1	0.431515	SJCHGC06489
Contig06212	Translation initiation factor eIF-2B subunit epsilon OS=Dictyostelium discoideum GN=eif2b5 PE=3 SV=1	0.431503	SJCHGC07827
Contig07967	NIL	0.431411	SJCHGC09682
Contig10429	Protein SNO4 OS=Saccharomyces cerevisiae GN=SNO4 PE=3 SV=1	0.431371	SJCHGC12332
Contig00630	Protein FAM32A OS=Pongo abelii GN=FAM32A PE=3 SV=1	0.431301	SJCHGC01773
Contig03245	Translational activator gcn1 OS=Schizosaccharomyces pombe GN=gcn1 PE=2 SV=1	0.431298	SJCHGC04699
Contig03601	Mediator of RNA polymerase II transcription subunit 22 OS=Danio rerio GN=med22 PE=2 SV=1	0.431151	SJCHGC05072
Contig10730	Olfactory receptor 5L1 OS=Homo sapiens GN=OR5L1 PE=2 SV=1	0.431098	SJCHGC12654
Contig07476	Phosphatidylinositol-4-phosphate 3-kinase C2 domain-containing gamma polypeptide OS=Mus musculus GN=Pik3c2g PE=2 SV=1	0.431017	SJCHGC09140
Contig04930	Proteasome subunit alpha type-3 OS=Mus musculus GN=Psma3 PE=1 SV=3	0.430996	SJCHGC06458
Contig04546	Ras-like GTP-binding protein Rho1 OS=Drosophila melanogaster GN=Rho1 PE=1 SV=1	0.430928	SJCHGC06057
Contig07328	N-acetylglucosaminyl-phosphatidylinositol de-N-acetylase OS=Mus musculus GN=Pigl PE=2 SV=1	0.430852	SJCHGC08988
Contig01002	Tropomyosin-1 OS=Biomphalaria glabrata PE=2 SV=1	0.430794	SJCHGC02288
Contig03855	Mitochondrial import inner membrane translocase subunit Tim10 OS=Caenorhabditis briggsae GN=tin-10 PE=3 SV=1	0.430762	SJCHGC05334
Contig09215	Coronin-like protein cor-1 OS=Caenorhabditis elegans GN=cor-1 PE=2 SV=2	0.430748	SJCHGC11018
Contig04110	Glutamate-rich WD repeat-containing protein 1 OS=Bos taurus GN=GRWD1 PE=2 SV=1	0.430705	SJCHGC05598
Contig04175	Mitochondria fission 1 protein OS=Yarrowia lipolytica GN=FIS1 PE=3 SV=2	0.430667	SJCHGC05667
Contig01279	Putative actin-interacting protein 1 OS=Drosophila melanogaster GN=CG10724 PE=2 SV=1	0.430661	SJCHGC02610
Contig04818	Serine/threonine-protein kinase 17A OS=Homo sapiens GN=STK17A PE=1 SV=1	0.430575	SJCHGC06342
Contig01454	Putative F-box/FBD/LRR-repeat protein At4g26350 OS=Arabidopsis thaliana GN=At4g26350 PE=2 SV=1	0.430562	SJCHGC02803
Contig05303	Queuine tRNA-ribosyltransferase domain-containing protein 1 OS=Pongo abelii GN=QTRTD1 PE=2 SV=1	0.430554	SJCHGC06862
Contig00573	60S ribosomal protein L28 OS=Homo sapiens GN=RPL28 PE=1 SV=3	0.430515	SJCHGC01651
Contig04845	Succinyl-CoA ligase [ADP-forming] subunit beta OS=Shewanella baltica (strain OS195) GN=sucC PE=3 SV=1	0.430496	SJCHGC06370
Contig10270	Coiled-coil domain-containing protein 58 OS=Homo sapiens GN=CCDC58 PE=1 SV=1	0.430487	SJCHGC12162
Contig00187	UPF0586 protein C9orf41 homolog OS=Rattus norvegicus PE=2 SV=1	0.430398	SJCHGC00830
Contig00706	Interferon-related developmental regulator 1 OS=Homo sapiens GN=IFRD1 PE=1 SV=4	0.430362	SJCHGC01937
Contig00016	Cathepsin S OS=Bos taurus GN=CTSS PE=1 SV=2	0.430298	SJCHGC00098
Contig01686	SS18-like protein 1 OS=Homo sapiens GN=SS18L1 PE=1 SV=2	0.430255	SJCHGC03056
Contig04085	DCN1-like protein 1 OS=Mus musculus GN=Dcun1d1 PE=2 SV=1	0.430231	SJCHGC05572
Contig03714	Proteasome assembly chaperone 1 OS=Xenopus laevis GN=psmg1 PE=2 SV=1	0.43012	SJCHGC05187
Contig00098	Antigen Sm21.7 OS=Schistosoma mansoni GN=SM21.7 PE=2 SV=1	0.429992	SJCHGC00558
Contig12201	Transcription elongation factor greA OS=Chlamydia trachomatis GN=greA PE=3 SV=1	0.429987	SJCHGC14220
Contig07347	Transcription initiation factor TFIID subunit 7-like OS=Homo sapiens GN=TAF7L PE=2 SV=1	0.429956	SJCHGC09007
Contig06275	Chromodomain-helicase-DNA-binding protein 1 OS=Mus musculus GN=Chd1 PE=1 SV=2	0.429925	SJCHGC07892
Contig00406	LIM domain-containing protein G OS=Dictyostelium discoideum GN=limG PE=4 SV=1	0.429873	SJCHGC01293
Contig13225	NIL	0.42986	SJCHGC15322
Contig04386	Protein disulfide-isomerase A6 OS=Pongo abelii GN=PDIA6 PE=2 SV=1	0.429856	SJCHGC05888
Contig01924	Zinc finger protein 197 OS=Homo sapiens GN=ZNF197 PE=2 SV=1	0.429852	SJCHGC03320
Contig01496	TLC domain-containing protein 2 OS=Homo sapiens GN=TLCD2 PE=2 SV=3	0.429481	SJCHGC02851
Contig01242	Death-associated protein-like 1-A OS=Xenopus laevis GN=dapl1-A PE=4 SV=1	0.429474	SJCHGC02564
Contig07377	CWF19-like protein 2 OS=Mus musculus GN=Cwf19l2 PE=2 SV=1	0.429311	SJCHGC09037
Contig02173	UDP-N-acetylhexosamine pyrophosphorylase-like protein 1 OS=Mus musculus GN=Uap1l1 PE=2 SV=1	0.429287	SJCHGC03578
Contig13319	Membrane-bound O-acyltransferase domain-containing protein 1 OS=Mus musculus GN=Mboat1 PE=2 SV=1	0.429133	SJCHGC15424
Contig03404	Zinc finger protein 207 OS=Pongo abelii GN=ZNF207 PE=2 SV=1	0.429097	SJCHGC04867
Contig05337	Ras-related protein Rab-4B OS=Danio rerio GN=rab4b PE=2 SV=1	0.429041	SJCHGC06903
Contig04147	Autophagy-related protein 21 OS=Debaryomyces hansenii GN=ATG21 PE=3 SV=2	0.428963	SJCHGC05637
Contig01967	Putative RNA-binding protein Luc7-like 1 OS=Homo sapiens GN=LUC7L PE=1 SV=1	0.428953	SJCHGC03364
Contig09201	Protein mos-2 homolog OS=Caenorhabditis elegans GN=mos-2 PE=1 SV=1	0.428864	SJCHGC11003
Contig09270	UvrABC system protein C OS=Photobacterium profundum GN=uvrC PE=3 SV=1	0.428757	SJCHGC11078
Contig01353	UPF0406 protein CG16790 OS=Drosophila melanogaster GN=CG16790 PE=1 SV=1	0.428648	SJCHGC02691
Contig07720	Putative transporter SVOPL OS=Mus musculus GN=Svopl PE=2 SV=1	0.428614	SJCHGC09395
Contig11018	Cytochrome c oxidase subunit 3 OS=Leishmania tarentolae PE=3 SV=1	0.428504	SJCHGC12956
Contig04259	Replication factor C subunit 4 OS=Homo sapiens GN=RFC4 PE=1 SV=2	0.428457	SJCHGC05753
Contig03823	Uncharacterized protein C11orf46 homolog OS=Rattus norvegicus PE=2 SV=1	0.42845	SJCHGC05301
Contig05444	General transcriptional corepressor trfA OS=Dictyostelium discoideum GN=trfA PE=2 SV=1	0.428375	SJCHGC07018
Contig04439	Protein FAM128 OS=Mus musculus GN=Fam128 PE=2 SV=1	0.428229	SJCHGC05942
Contig01030	Probable RNA-binding protein 18 OS=Homo sapiens GN=RBM18 PE=2 SV=1	0.428214	SJCHGC02318
Contig04295	Cullin-4A OS=Mus musculus GN=Cul4a PE=2 SV=1	0.427947	SJCHGC05790
Contig08400	Forkhead box protein A2-A OS=Xenopus laevis GN=foxa2-A PE=1 SV=1	0.427887	SJCHGC10171
Contig05770	Nuclear receptor interaction protein OS=Mus musculus GN=Iqwd1 PE=2 SV=1	0.427545	SJCHGC07357
Contig05848	Calcium-binding mitochondrial carrier protein OS=Dictyostelium discoideum GN=mcfO PE=3 SV=1	0.427542	SJCHGC07439
Contig13673	Syntaxin-5 OS=Mus musculus GN=Stx5 PE=2 SV=3	0.42749	SJCHGC15811
Contig00531	H/ACA ribonucleoprotein complex subunit 4 OS=Mus musculus GN=Dkc1 PE=1 SV=3	0.427482	SJCHGC01561
Contig04197	5-aminolevulinate synthase, nonspecific, mitochondrial OS=Pongo abelii GN=ALAS1 PE=2 SV=1	0.427468	SJCHGC05689
Contig13720	Transmembrane protein 107 OS=Mus musculus GN=Tmem107 PE=2 SV=1	0.427437	SJCHGC15864
Contig00080	Aldose reductase OS=Homo sapiens GN=AKR1B1 PE=1 SV=3	0.427335	SJCHGC00495
Contig04848	Ubiquitin-protein ligase E3A OS=Mus musculus GN=Ube3a PE=2 SV=1	0.427159	SJCHGC06373
Contig04531	tRNA (adenine-N(1)-)-methyltransferase catalytic subunit TRM61 OS=Rattus norvegicus GN=Trm61 PE=2 SV=1	0.427045	SJCHGC06041
Contig01205	F-box/WD repeat-containing protein 7 OS=Homo sapiens GN=FBXW7 PE=1 SV=1	0.426961	SJCHGC02524
Contig00600	Dolichyldiphosphatase 1 OS=Callicebus moloch GN=DOLPP1 PE=3 SV=1	0.426959	SJCHGC01705
Contig02397	Uncharacterized protein yvgJ OS=Bacillus subtilis GN=yvgJ PE=3 SV=1	0.426904	SJCHGC03813
Contig00153	Pleckstrin homology domain-containing family B member 2 OS=Pongo abelii GN=PLEKHB2 PE=2 SV=1	0.426865	SJCHGC00728
Contig07649	Programmed cell death protein 2-like OS=Gallus gallus GN=PDCD2L PE=2 SV=1	0.426788	SJCHGC09321
Contig05149	Bifunctional 3'-phosphoadenosine 5'-phosphosulfate synthetase 2 OS=Mus musculus GN=Papss2 PE=1 SV=1	0.426736	SJCHGC06697
Contig04770	Ras-related protein M-Ras OS=Rattus norvegicus GN=Mras PE=2 SV=2	0.426678	SJCHGC06290
Contig14007	Ubiquinone biosynthesis monooxygenase COQ6 OS=Bos taurus GN=COQ6 PE=2 SV=1	0.426653	SJCHGC16181
Contig04586	Homeobox protein extradenticle OS=Drosophila melanogaster GN=exd PE=1 SV=1	0.426646	SJCHGC06100
Contig10887	DIS3-like exonuclease 1 OS=Xenopus tropicalis GN=dis3l PE=2 SV=2	0.426615	SJCHGC12816
Contig00190	Cytochrome b ascorbate-dependent protein 3 OS=Bos taurus GN=CYBASC3 PE=2 SV=1	0.426587	SJCHGC00839
Contig14100	Transmembrane protein C5orf28 homolog OS=Bos taurus PE=2 SV=1	0.42639	SJCHGC16281
Contig04619	Phosphate carrier protein, mitochondrial OS=Rattus norvegicus GN=Slc25a3 PE=1 SV=1	0.426369	SJCHGC06134
Contig09398	28S ribosomal protein S21, mitochondrial OS=Bos taurus GN=MRPS21 PE=1 SV=3	0.426348	SJCHGC11215
Contig13999	Tyrosine-protein phosphatase non-receptor type 13 OS=Mus musculus GN=Ptpn13 PE=1 SV=2	0.426289	SJCHGC16170
Contig11298	Uncharacterized protein HI1446 OS=Haemophilus influenzae GN=HI1446 PE=4 SV=1	0.426279	SJCHGC13265
Contig02236	Ubiquitin-protein ligase E3B OS=Homo sapiens GN=UBE3B PE=1 SV=2	0.426276	SJCHGC03644
Contig10305	Putative GTP-binding protein 6 OS=Xenopus laevis GN=gtpbp6 PE=2 SV=1	0.42623	SJCHGC12201
Contig01663	Nebulette OS=Homo sapiens GN=NEBL PE=1 SV=1	0.426225	SJCHGC03033
Contig01113	Protein DDI1 homolog 2 OS=Xenopus tropicalis GN=ddi2 PE=2 SV=1	0.426198	SJCHGC02412
Contig12023	GPI mannosyltransferase 4 OS=Yarrowia lipolytica GN=SMP3 PE=3 SV=1	0.426163	SJCHGC14032
Contig06363	DNA repair protein RAD51 homolog 2 OS=Homo sapiens GN=RAD51L1 PE=1 SV=2	0.426057	SJCHGC07982
Contig08920	3-isopropylmalate dehydratase large subunit OS=Campylobacter concisus (strain 13826) GN=leuC PE=3 SV=1	0.425972	SJCHGC10711
Contig00569	Charged multivesicular body protein 2b OS=Xenopus tropicalis GN=chmp2b PE=2 SV=1	0.425928	SJCHGC01643
Contig07308	Pre-mRNA-splicing factor SPF27 OS=Danio rerio GN=bcas2 PE=2 SV=1	0.425918	SJCHGC08967
Contig03800	Peptidyl-prolyl cis-trans isomerase E OS=Bos taurus GN=PPIE PE=2 SV=1	0.425845	SJCHGC05278
Contig03413	30S ribosomal protein S4e OS=Sulfolobus solfataricus GN=rps4e PE=3 SV=1	0.425746	SJCHGC04876
Contig07363	Exportin-T OS=Vanderwaltozyma polyspora (strain ATCC 22028 / DSM 70294) GN=LOS1 PE=3 SV=1	0.425739	SJCHGC09023
Contig01035	Protein ariadne-2 homolog OS=Mus musculus GN=Arih2 PE=2 SV=1	0.425735	SJCHGC02323
Contig01941	39S ribosomal protein L51, mitochondrial OS=Drosophila melanogaster GN=mRpL51 PE=1 SV=2	0.425618	SJCHGC03337
Contig09559	NAD kinase OS=Homo sapiens GN=NADK PE=1 SV=1	0.425531	SJCHGC11387
Contig03494	Glutamate dehydrogenase 1, mitochondrial OS=Mus musculus GN=Glud1 PE=1 SV=1	0.425516	SJCHGC04960
Contig04264	Protein TEX261 OS=Mus musculus GN=Tex261 PE=2 SV=1	0.425365	SJCHGC05758
Contig00941	Eukaryotic translation initiation factor 4E OS=Homo sapiens GN=EIF4E PE=1 SV=2	0.425172	SJCHGC02221
Contig06729	NADH-ubiquinone oxidoreductase chain 6 OS=Pichia canadensis GN=ND6 PE=3 SV=2	0.425159	SJCHGC08362
Contig03081	39S ribosomal protein L43, mitochondrial OS=Homo sapiens GN=MRPL43 PE=1 SV=1	0.425076	SJCHGC04526
Contig04616	Thioredoxin domain-containing protein 1 OS=Bos taurus GN=TXNDC1 PE=2 SV=1	0.425013	SJCHGC06131
Contig05252	CD63 antigen OS=Mus musculus GN=Cd63 PE=2 SV=2	0.424944	SJCHGC06807
Contig00285	Signal recognition particle 68 kDa protein OS=Homo sapiens GN=SRP68 PE=1 SV=2	0.424859	SJCHGC01039
Contig03895	Histone-lysine N-methyltransferase SETD8 OS=Mus musculus GN=Setd8 PE=2 SV=1	0.424809	SJCHGC05375
Contig04710	Protein GPR108 OS=Homo sapiens GN=GPR108 PE=2 SV=2	0.424762	SJCHGC06228
Contig05175	Alpha-mannosidase 2 OS=Mus musculus GN=Man2a1 PE=1 SV=1	0.424682	SJCHGC06726
Contig04327	Fanconi anemia group D2 protein OS=Homo sapiens GN=FANCD2 PE=1 SV=1	0.424544	SJCHGC05826
Contig11858	Mitochondrial carrier homolog 1 OS=Homo sapiens GN=MTCH1 PE=1 SV=1	0.42448	SJCHGC13862
Contig06946	Transmembrane protein 11 OS=Homo sapiens GN=TMEM11 PE=1 SV=1	0.42448	SJCHGC08588
Contig09737	NAD(P)H-quinone oxidoreductase chain 4, chloroplastic OS=Saccharum officinarum GN=ndhD PE=3 SV=2	0.424309	SJCHGC11575
Contig01839	Protein kti12 OS=Schizosaccharomyces pombe GN=kti12 PE=2 SV=1	0.424305	SJCHGC03228
Contig03474	Coiled-coil domain-containing protein 109A OS=Homo sapiens GN=CCDC109A PE=1 SV=1	0.424075	SJCHGC04939
Contig05726	Ubiquitin conjugation factor E4 A OS=Rattus norvegicus GN=Ube4a PE=2 SV=1	0.424046	SJCHGC07310
Contig11271	N(G),N(G)-dimethylarginine dimethylaminohydrolase 1 OS=Bos taurus GN=DDAH1 PE=1 SV=3	0.423963	SJCHGC13237
Contig06181	GTP-binding nuclear protein Ran OS=Drosophila melanogaster GN=ran PE=1 SV=1	0.423874	SJCHGC07794
Contig04170	Protein Red OS=Pongo abelii GN=IK PE=2 SV=1	0.423802	SJCHGC05662
Contig03498	NADH dehydrogenase [ubiquinone] iron-sulfur protein 7, mitochondrial OS=Pan troglodytes GN=NDUFS7 PE=2 SV=1	0.423768	SJCHGC04964
Contig02876	Protein slowmo homolog 1 OS=Xenopus laevis GN=slmo1 PE=2 SV=1	0.423592	SJCHGC04309
Contig03627	FtsJ methyltransferase domain-containing protein 2 OS=Homo sapiens GN=FTSJD2 PE=1 SV=1	0.423502	SJCHGC05099
Contig03283	Dynactin subunit 1 OS=Homo sapiens GN=DCTN1 PE=1 SV=3	0.423288	SJCHGC04738
Contig00243	Ras-related GTP-binding protein A OS=Mus musculus GN=Rraga PE=2 SV=1	0.42313	SJCHGC00956
Contig05457	ADP-ribosylation factor-like protein 8B OS=Mus musculus GN=Arl8b PE=2 SV=1	0.422982	SJCHGC07031
Contig02225	Ligatin OS=Rattus norvegicus GN=Lgtn PE=2 SV=1	0.422901	SJCHGC03633
Contig06143	Uncharacterized protein DDB_G0286175 OS=Dictyostelium discoideum GN=DDB_G0286175 PE=4 SV=1	0.422855	SJCHGC07754
Contig02732	Protein SEC13 homolog OS=Homo sapiens GN=SEC13 PE=1 SV=3	0.422798	SJCHGC04162
Contig00869	Phosphatidylinositol N-acetylglucosaminyltransferase subunit Q OS=Mus musculus GN=Pigq PE=2 SV=3	0.422612	SJCHGC02139
Contig00958	Flagellar filament 31 kDa core protein OS=Treponema pallidum GN=flaB3 PE=1 SV=3	0.42258	SJCHGC02242
Contig00626	26S proteasome non-ATPase regulatory subunit 6 OS=Bos taurus GN=PSMD6 PE=2 SV=1	0.422545	SJCHGC01765
Contig05877	Transcriptional adapter 2-beta OS=Pongo abelii GN=TADA2B PE=2 SV=1	0.422518	SJCHGC07470
Contig06090	Probable serine/threonine-protein kinase DDB_G0272254 OS=Dictyostelium discoideum GN=DDB_G0272254 PE=3 SV=1	0.422515	SJCHGC07697
Contig07510	High mobility group protein 20A OS=Xenopus laevis GN=hmg20a PE=2 SV=1	0.422447	SJCHGC09176
Contig06432	Cytochrome b5 reductase 4 OS=Rattus norvegicus GN=Cyb5r4 PE=1 SV=2	0.422418	SJCHGC08051
Contig01115	Diphthamide biosynthesis protein 1 OS=Xenopus laevis GN=dph1 PE=2 SV=2	0.422219	SJCHGC02414
Contig01225	Phospholipid scramblase 1 OS=Mus musculus GN=Plscr1 PE=2 SV=1	0.422178	SJCHGC02546
Contig03139	Protein LSM14 homolog B OS=Mus musculus GN=Lsm14b PE=2 SV=2	0.422034	SJCHGC04587
Contig06810	Multisynthetase complex auxiliary component p43 OS=Mus musculus GN=Scye1 PE=1 SV=2	0.422021	SJCHGC08445
Contig09207	Sulfite reductase [NADPH] flavoprotein alpha-component OS=Yersinia pestis (strain Pestoides F) GN=cysJ PE=3 SV=1	0.421736	SJCHGC11010
Contig09219	Sterol O-acyltransferase 1 OS=Saccharomyces cerevisiae GN=ARE1 PE=1 SV=1	0.421602	SJCHGC11023
Contig04306	THO complex subunit 7 homolog OS=Homo sapiens GN=THOC7 PE=1 SV=2	0.421554	SJCHGC05803
Contig04524	DNA mismatch repair protein Mlh1 OS=Homo sapiens GN=MLH1 PE=1 SV=1	0.421439	SJCHGC06033
Contig01001	Tropomyosin-1 OS=Biomphalaria glabrata PE=2 SV=1	0.421357	SJCHGC02287
Contig00772	Pro-Pol polyprotein OS=Simian foamy virus type 3 (strain LK3) GN=pol PE=3 SV=2	0.42131	SJCHGC02025
Contig04883	Novel plant SNARE 13 OS=Arabidopsis thaliana GN=NPSN13 PE=2 SV=1	0.421244	SJCHGC06410
Contig00466	RNA pseudouridylate synthase domain-containing protein 4 OS=Rattus norvegicus GN=Rpusd4 PE=2 SV=1	0.42118	SJCHGC01427
Contig03151	Probable ATP-dependent RNA helicase DDX56 OS=Homo sapiens GN=DDX56 PE=1 SV=1	0.421119	SJCHGC04599
Contig08617	Transmembrane protein 18 OS=Xenopus tropicalis GN=tmem18 PE=2 SV=1	0.421077	SJCHGC10396
Contig09230	NIL	0.421043	SJCHGC11034
Contig10750	Interferon-induced GTP-binding protein Mx2 OS=Mus musculus GN=Mx2 PE=2 SV=2	0.421015	SJCHGC12674
Contig03897	39S ribosomal protein L30, mitochondrial OS=Bos taurus GN=MRPL30 PE=1 SV=1	0.421001	SJCHGC05377
Contig01787	PAS domain-containing serine/threonine-protein kinase OS=Mus musculus GN=Pask PE=2 SV=2	0.42092	SJCHGC03174
Contig11857	Chromatin accessibility complex protein 1 OS=Mus musculus GN=Chrac1 PE=1 SV=1	0.420872	SJCHGC13861
Contig04646	Tetraspanin-3 OS=Pongo abelii GN=TSPAN3 PE=2 SV=1	0.420818	SJCHGC06162
Contig09278	Transcription initiation factor TFIID subunit 2 OS=Danio rerio GN=taf2 PE=2 SV=2	0.420775	SJCHGC11088
Contig04923	Putative methyltransferase CXorf34 homolog OS=Danio rerio GN=zgc:162982 PE=2 SV=1	0.420755	SJCHGC06451
Contig07710	SPARC OS=Xenopus laevis GN=sparc PE=1 SV=1	0.42065	SJCHGC09385
Contig05616	Histidine triad nucleotide-binding protein 2 OS=Homo sapiens GN=HINT2 PE=1 SV=1	0.4206	SJCHGC07198
Contig07251	Protein snwA OS=Dictyostelium discoideum GN=snwA PE=1 SV=1	0.420539	SJCHGC08909
Contig03728	Beclin-1 OS=Xenopus laevis GN=becn1 PE=2 SV=1	0.420418	SJCHGC05202
Contig07074	NIL	0.420378	SJCHGC08722
Contig05130	Complement component 1 Q subcomponent-binding protein, mitochondrial OS=Mus musculus GN=C1qbp PE=1 SV=1	0.420326	SJCHGC06672
Contig00144	Geranylgeranyl pyrophosphate synthetase OS=Homo sapiens GN=GGPS1 PE=1 SV=1	0.420304	SJCHGC00702
Contig07707	RAC-beta serine/threonine-protein kinase A OS=Xenopus laevis GN=akt2-A PE=2 SV=1	0.420302	SJCHGC09382
Contig02560	Low-density lipoprotein receptor-related protein 2 OS=Rattus norvegicus GN=Lrp2 PE=1 SV=1	0.420218	SJCHGC03981
Contig07618	Hsp90 co-chaperone Cdc37 OS=Bos taurus GN=CDC37 PE=2 SV=1	0.420204	SJCHGC09289
Contig00155	AN1-type zinc finger protein 6 OS=Homo sapiens GN=ZFAND6 PE=2 SV=2	0.419911	SJCHGC00735
Contig03716	Probable complex I intermediate-associated protein 30, mitochondrial OS=Caenorhabditis elegans GN=C50B8.3 PE=2 SV=1	0.4198	SJCHGC05189
Contig11039	NIL	0.419774	SJCHGC12980
Contig03769	Staphylococcal nuclease domain-containing protein 1 OS=Mus musculus GN=Snd1 PE=1 SV=1	0.419598	SJCHGC05245
Contig05331	Crossover junction endonuclease EME1 OS=Homo sapiens GN=EME1 PE=1 SV=2	0.419504	SJCHGC06894
Contig01062	NADPH--cytochrome P450 reductase OS=Drosophila melanogaster GN=Cpr PE=2 SV=2	0.419407	SJCHGC02355
Contig00160	Pyridoxal phosphate phosphatase OS=Bos taurus GN=PDXP PE=2 SV=1	0.419313	SJCHGC00750
Contig02566	Leukotriene A-4 hydrolase OS=Bos taurus GN=LTA4H PE=2 SV=3	0.419201	SJCHGC03987
Contig03428	Nuclear transport factor 2 OS=Mus musculus GN=Nutf2 PE=2 SV=1	0.419077	SJCHGC04892
Contig07341	Phosphatidylserine decarboxylase proenzyme OS=Cricetulus griseus GN=PISD PE=1 SV=2	0.419046	SJCHGC09001
Contig01576	Riboflavin kinase OS=Homo sapiens GN=RFK PE=1 SV=2	0.418956	SJCHGC02943
Contig10689	Toxin A OS=Clostridium difficile GN=toxA PE=1 SV=2	0.418919	SJCHGC12611
Contig02188	Probable O-sialoglycoprotein endopeptidase OS=Xenopus laevis GN=osgep PE=2 SV=1	0.418859	SJCHGC03594
Contig01264	DNA-directed RNA polymerase II subunit RPB7 OS=Rattus norvegicus GN=Polr2g PE=2 SV=1	0.418797	SJCHGC02592
Contig04738	Transmembrane 9 superfamily member 3 OS=Homo sapiens GN=TM9SF3 PE=1 SV=2	0.418781	SJCHGC06257
Contig13058	DNA-(apurinic or apyrimidinic site) lyase 2 OS=Bos taurus GN=APEX2 PE=2 SV=1	0.418563	SJCHGC15146
Contig01343	Ubiquitin carboxyl-terminal hydrolase 14 OS=Mus musculus GN=Usp14 PE=1 SV=3	0.418331	SJCHGC02681
Contig04665	RNA-binding protein PNO1 OS=Gallus gallus GN=PNO1 PE=2 SV=1	0.418323	SJCHGC06181
Contig03140	Protein E6 OS=Human papillomavirus type 40 GN=E6 PE=3 SV=1	0.418293	SJCHGC04588
Contig03614	NIL	0.418288	SJCHGC05086
Contig00179	Probable palmitoyltransferase ZDHHC20 OS=Mus musculus GN=Zdhhc20 PE=2 SV=1	0.418249	SJCHGC00806
Contig00469	Signal recognition particle receptor subunit beta OS=Rattus norvegicus GN=Srprb PE=2 SV=1	0.418116	SJCHGC01433
Contig07692	Small heat shock protein p36 OS=Taenia saginata PE=1 SV=1	0.4181	SJCHGC09367
Contig05500	Probable E3 ubiquitin-protein ligase MGRN1 OS=Mus musculus GN=Mgrn1 PE=1 SV=2	0.417751	SJCHGC07077
Contig06292	Zinc finger protein 70 OS=Homo sapiens GN=ZNF70 PE=2 SV=2	0.417731	SJCHGC07911
Contig12434	2',3'-cyclic-nucleotide 2'-phosphodiesterase 1 OS=Bdellovibrio bacteriovorus GN=Bd1188 PE=3 SV=1	0.417681	SJCHGC14467
Contig09269	Uroporphyrinogen decarboxylase OS=Homo sapiens GN=UROD PE=1 SV=2	0.417426	SJCHGC11077
Contig00696	Uridylate kinase OS=Natronomonas pharaonis (strain DSM 2160 / ATCC 35678) GN=pyrH PE=3 SV=1	0.417335	SJCHGC01915
Contig03930	Ubiquitin conjugation factor E4 A OS=Pongo abelii GN=UBE4A PE=2 SV=2	0.417148	SJCHGC05411
Contig00595	Calmodulin OS=Neurospora crassa GN=cmd-1 PE=1 SV=2	0.416967	SJCHGC01695
Contig07165	Endoribonuclease Dicer OS=Mus musculus GN=Dicer1 PE=1 SV=2	0.416933	SJCHGC08817
Contig10414	Dolichol-phosphate mannosyltransferase OS=Homo sapiens GN=DPM1 PE=1 SV=1	0.416877	SJCHGC12317
Contig05152	Inositol-trisphosphate 3-kinase B OS=Homo sapiens GN=ITPKB PE=1 SV=5	0.416852	SJCHGC06700
Contig03248	Sorting and assembly machinery component 50 homolog OS=Rattus norvegicus GN=Samm50 PE=1 SV=1	0.41684	SJCHGC04702
Contig03167	Peripheral plasma membrane protein CASK OS=Rattus norvegicus GN=Cask PE=1 SV=1	0.416774	SJCHGC04616
Contig03807	UPF0436 protein C9orf6 homolog OS=Pongo abelii PE=2 SV=1	0.416629	SJCHGC05285
Contig03337	General transcription factor IIH subunit 1 OS=Homo sapiens GN=GTF2H1 PE=1 SV=1	0.416577	SJCHGC04796
Contig09346	Protein SDA1 homolog OS=Drosophila melanogaster GN=Mys45A PE=1 SV=1	0.416535	SJCHGC11157
Contig13091	Protein glp-1 OS=Caenorhabditis elegans GN=glp-1 PE=1 SV=1	0.416533	SJCHGC15179
Contig00914	Beta-catenin-like protein 1 OS=Homo sapiens GN=CTNNBL1 PE=1 SV=1	0.416453	SJCHGC02191
Contig01034	39S ribosomal protein L2, mitochondrial OS=Homo sapiens GN=MRPL2 PE=2 SV=2	0.416309	SJCHGC02322
Contig01450	101 kDa malaria antigen OS=Plasmodium falciparum (isolate 3D7) GN=ABRA PE=3 SV=1	0.416299	SJCHGC02799
Contig04636	Iron-sulfur cluster assembly enzyme ISCU, mitochondrial OS=Homo sapiens GN=ISCU PE=1 SV=1	0.416262	SJCHGC06151
Contig01147	NMDA receptor-regulated protein 2 OS=Mus musculus GN=Narg2 PE=1 SV=2	0.416104	SJCHGC02456
Contig02805	Methyltransferase-like protein 9 OS=Homo sapiens GN=METTL9 PE=2 SV=1	0.415741	SJCHGC04236
Contig01156	Protein FAM125B OS=Mus musculus GN=Fam125b PE=2 SV=2	0.415727	SJCHGC02468
Contig03595	SPX and EXS domain-containing protein 4 OS=Dictyostelium discoideum GN=DDB_G0289423 PE=4 SV=1	0.4157	SJCHGC05066
Contig07482	4-alpha-glucanotransferase OS=Escherichia coli (strain K12) GN=malQ PE=3 SV=2	0.415449	SJCHGC09146
Contig04697	Transcobalamin-2 OS=Pongo abelii GN=TCN2 PE=2 SV=1	0.415336	SJCHGC06214
Contig09259	Mas-related G-protein coupled receptor member X1 OS=Homo sapiens GN=MRGPRX1 PE=2 SV=1	0.415283	SJCHGC11066
Contig13590	Deleted in lung and esophageal cancer protein 1 OS=Homo sapiens GN=DLEC1 PE=2 SV=1	0.415272	SJCHGC15715
Contig07317	Mitochondrial protein import protein ZIM17 OS=Saccharomyces cerevisiae GN=ZIM17 PE=1 SV=2	0.415085	SJCHGC08976
Contig00902	AFG3-like protein 2 OS=Bos taurus GN=AFG3L2 PE=2 SV=1	0.415034	SJCHGC02179
Contig04311	General transcription factor IIE subunit 2 OS=Bos taurus GN=GTF2E2 PE=2 SV=1	0.414939	SJCHGC05808
Contig04573	Uridine-cytidine kinase 2-A OS=Danio rerio GN=uck2a PE=2 SV=1	0.414822	SJCHGC06086
Contig05491	26S proteasome non-ATPase regulatory subunit 12 OS=Homo sapiens GN=PSMD12 PE=1 SV=3	0.414819	SJCHGC07067
Contig07855	T-complex protein 1 subunit delta OS=Fugu rubripes GN=cct4 PE=2 SV=1	0.414765	SJCHGC09549
Contig07527	Hepatocyte growth factor-regulated tyrosine kinase substrate OS=Rattus norvegicus GN=Hgs PE=1 SV=1	0.414698	SJCHGC09194
Contig00280	Pinin OS=Homo sapiens GN=PNN PE=1 SV=4	0.41469	SJCHGC01029
Contig13187	NIL	0.414358	SJCHGC15283
Contig01218	High mobility group protein B2 OS=Rattus norvegicus GN=Hmgb2 PE=2 SV=2	0.414333	SJCHGC02538
Contig06775	Armadillo segment polarity protein OS=Drosophila pseudoobscura pseudoobscura GN=arm PE=3 SV=1	0.414295	SJCHGC08410
Contig00339	NIL	0.414141	SJCHGC01155
Contig02299	La-related protein 6 OS=Mus musculus GN=Larp6 PE=1 SV=1	0.414113	SJCHGC03709
Contig02882	Serine/threonine-protein kinase TOR1 OS=Saccharomyces cerevisiae GN=TOR1 PE=1 SV=3	0.414075	SJCHGC04315
Contig02473	Stomatin-like protein 2 OS=Rattus norvegicus GN=Stoml2 PE=1 SV=1	0.413996	SJCHGC03893
Contig03296	Uncharacterized protein MJ1468 OS=Methanocaldococcus jannaschii GN=MJ1468 PE=4 SV=1	0.413869	SJCHGC04751
Contig01257	UDP-N-acetylglucosamine transporter OS=Homo sapiens GN=SLC35A3 PE=2 SV=1	0.413728	SJCHGC02582
Contig09260	Carbonyl reductase [NADPH] 1 OS=Rattus norvegicus GN=Cbr1 PE=1 SV=2	0.413712	SJCHGC11068
Contig05764	F-box protein At1g10890 OS=Arabidopsis thaliana GN=At1g10890 PE=2 SV=1	0.413536	SJCHGC07351
Contig01697	CD59 glycoprotein OS=Homo sapiens GN=CD59 PE=1 SV=1	0.413493	SJCHGC03068
Contig08366	NIL	0.413436	SJCHGC10134
Contig09245	rRNA-processing protein efg1 OS=Aspergillus fumigatus GN=efg1 PE=3 SV=1	0.413404	SJCHGC11050
Contig04136	Epidermal growth factor receptor kinase substrate 8-like protein 2 OS=Mus musculus GN=Eps8l2 PE=2 SV=1	0.413368	SJCHGC05626
Contig02928	Ankyrin repeat domain-containing protein 39 OS=Bos taurus GN=ANKRD39 PE=2 SV=1	0.413343	SJCHGC04364
Contig02484	Lipoyl synthase, mitochondrial OS=Homo sapiens GN=LIAS PE=2 SV=3	0.413289	SJCHGC03904
Contig08070	Formin-2 OS=Homo sapiens GN=FMN2 PE=1 SV=4	0.413156	SJCHGC09808
Contig00612	Transmembrane 9 superfamily member 4 OS=Homo sapiens GN=TM9SF4 PE=1 SV=2	0.412966	SJCHGC01731
Contig05146	Eukaryotic translation initiation factor 4E-binding protein 2 OS=Homo sapiens GN=EIF4EBP2 PE=1 SV=1	0.412833	SJCHGC06694
Contig07979	Cytochrome b ascorbate-dependent protein 3 OS=Bos taurus GN=CYBASC3 PE=2 SV=1	0.412802	SJCHGC09700
Contig07932	Myoferlin OS=Homo sapiens GN=FER1L3 PE=1 SV=1	0.412792	SJCHGC09631
Contig09331	NIL	0.412772	SJCHGC11142
Contig08932	Uridylate kinase OS=Mycoplasma penetrans GN=pyrH PE=3 SV=1	0.412678	SJCHGC10724
Contig09229	NADH-ubiquinone oxidoreductase chain 6 OS=Trichophyton rubrum GN=ND6 PE=3 SV=1	0.412628	SJCHGC11033
Contig03700	DNA-binding protein A OS=Homo sapiens GN=CSDA PE=1 SV=4	0.412578	SJCHGC05173
Contig06465	Host cell factor OS=Mesocricetus auratus GN=HCFC1 PE=1 SV=1	0.412562	SJCHGC08086
Contig01167	MIT domain-containing protein 1 OS=Rattus norvegicus GN=Mitd1 PE=2 SV=1	0.412488	SJCHGC02482
Contig07237	Actin-related protein 10 OS=Mus musculus GN=Actr10 PE=1 SV=1	0.412462	SJCHGC08895
Contig03820	Zinc finger protein-like 1 OS=Xenopus laevis GN=zfpl1 PE=2 SV=1	0.412413	SJCHGC05298
Contig10906	Uncharacterized transmembrane protein DDB_G0281335 OS=Dictyostelium discoideum GN=DDB_G0281335 PE=4 SV=1	0.412338	SJCHGC12838
Contig06468	Protein SYS1 homolog OS=Mus musculus GN=Sys1 PE=2 SV=1	0.412288	SJCHGC08089
Contig05086	Prohibitin-2 OS=Pongo abelii GN=PHB2 PE=2 SV=1	0.412172	SJCHGC06627
Contig04024	Sodium channel protein type 7 subunit alpha OS=Homo sapiens GN=SCN7A PE=2 SV=1	0.411976	SJCHGC05509
Contig03705	Coiled-coil domain-containing protein 12 OS=Mus musculus GN=Ccdc12 PE=1 SV=2	0.411969	SJCHGC05178
Contig10236	NIL	0.411958	SJCHGC12122
Contig01337	Cell wall protein DAN4 OS=Saccharomyces cerevisiae GN=DAN4 PE=2 SV=1	0.411879	SJCHGC02675
Contig04361	UPF0480 protein C15orf24 homolog OS=Bos taurus PE=2 SV=1	0.411875	SJCHGC05863
Contig06127	Retinol dehydrogenase 12 OS=Bos taurus GN=RDH12 PE=2 SV=1	0.41178	SJCHGC07738
Contig02994	DNA topoisomerase I, mitochondrial OS=Homo sapiens GN=TOP1MT PE=1 SV=1	0.411759	SJCHGC04435
Contig03051	Protein DSE2 OS=Candida glabrata GN=DSE2 PE=3 SV=1	0.411757	SJCHGC04495
Contig07847	Transmembrane protein 60 OS=Homo sapiens GN=TMEM60 PE=2 SV=1	0.411709	SJCHGC09541
Contig05006	Transmembrane protein 56 OS=Danio rerio GN=tmem56 PE=2 SV=1	0.411591	SJCHGC06538
Contig06679	Envelope glycoprotein OS=Feline endogenous virus ECE1 GN=env PE=3 SV=1	0.41155	SJCHGC08310
Contig07988	Coiled-coil domain-containing protein 107 OS=Mus musculus GN=Ccdc107 PE=2 SV=1	0.411501	SJCHGC09711
Contig03975	Bromodomain-containing protein 8 OS=Homo sapiens GN=BRD8 PE=1 SV=1	0.411372	SJCHGC05459
Contig11289	Transmembrane protein 194B OS=Mus musculus GN=Tmem194b PE=2 SV=2	0.411365	SJCHGC13256
Contig01867	39S ribosomal protein L21, mitochondrial OS=Mus musculus GN=Mrpl21 PE=2 SV=1	0.411278	SJCHGC03258
Contig05872	Polyglutamine-binding protein 1 OS=Homo sapiens GN=PQBP1 PE=1 SV=1	0.411275	SJCHGC07465
Contig02785	Threonyl-tRNA synthetase OS=Photorhabdus luminescens subsp. laumondii GN=thrS PE=3 SV=1	0.411255	SJCHGC04215
Contig04459	DNA repair protein RAD51 homolog 4 OS=Bos taurus GN=RAD51L3 PE=2 SV=1	0.411206	SJCHGC05962
Contig02543	MAP kinase kinase PBS2 OS=Saccharomyces cerevisiae GN=PBS2 PE=1 SV=3	0.411035	SJCHGC03964
Contig04418	Molybdenum cofactor synthesis protein 2 large subunit OS=Homo sapiens GN=MOCS2 PE=1 SV=1	0.410953	SJCHGC05921
Contig02459	Splicing factor 45 OS=Homo sapiens GN=RBM17 PE=1 SV=1	0.410823	SJCHGC03877
Contig03924	Synaptosomal-associated protein 29 OS=Homo sapiens GN=SNAP29 PE=1 SV=1	0.410795	SJCHGC05405
Contig06662	DNA-directed RNA polymerase 132 kDa polypeptide OS=Camelpox virus (strain M-96) GN=RPO132 PE=3 SV=1	0.410717	SJCHGC08293
Contig06927	Probable ATP-dependent RNA helicase DDX27 OS=Mus musculus GN=Ddx27 PE=1 SV=2	0.410701	SJCHGC08567
Contig08301	Acyl-CoA-binding protein OS=Anas platyrhynchos GN=DBI PE=3 SV=1	0.410663	SJCHGC10063
Contig07396	Isoleucyl-tRNA synthetase, mitochondrial OS=Saccharomyces cerevisiae GN=ISM1 PE=1 SV=2	0.41066	SJCHGC09056
Contig05339	Exportin-2 OS=Pagrus major GN=cse1l PE=2 SV=1	0.410625	SJCHGC06905
Contig03852	Suppressor of G2 allele of SKP1 homolog OS=Homo sapiens GN=SUGT1 PE=1 SV=3	0.410605	SJCHGC05331
Contig00704	RNA exonuclease 1 homolog OS=Homo sapiens GN=REXO1 PE=1 SV=2	0.410483	SJCHGC01934
Contig02859	Nuclear receptor interaction protein OS=Homo sapiens GN=IQWD1 PE=1 SV=1	0.410467	SJCHGC04292
Contig04907	Coiled-coil-helix-coiled-coil-helix domain-containing protein 1 OS=Homo sapiens GN=CHCHD1 PE=2 SV=1	0.410454	SJCHGC06435
Contig04582	Uncharacterized protein C16orf48 OS=Homo sapiens GN=C16orf48 PE=2 SV=1	0.410365	SJCHGC06096
Contig08075	Putative octanoyltransferase, mitochondrial OS=Drosophila melanogaster GN=CG9804 PE=2 SV=1	0.410347	SJCHGC09816
Contig03526	Beta-1,3-galactosyltransferase 2 OS=Mus musculus GN=B3galt2 PE=2 SV=2	0.410257	SJCHGC04992
Contig00166	Diphthamide biosynthesis protein 2 OS=Danio rerio GN=dph2 PE=2 SV=1	0.410097	SJCHGC00765
Contig07885	UPF0468 protein C16orf80 homolog OS=Bos taurus PE=2 SV=1	0.409951	SJCHGC09580
Contig03417	Growth factor receptor-bound protein 2 OS=Gallus gallus GN=GRB2 PE=1 SV=1	0.409812	SJCHGC04880
Contig03505	H/ACA ribonucleoprotein complex non-core subunit NAF1 OS=Rattus norvegicus GN=Naf1 PE=2 SV=1	0.409446	SJCHGC04971
Contig00592	Alkylated DNA repair protein alkB homolog 6 OS=Danio rerio GN=alkbh6 PE=2 SV=1	0.409437	SJCHGC01690
Contig10838	GPI mannosyltransferase 1 OS=Candida albicans GN=GPI14 PE=3 SV=1	0.409358	SJCHGC12766
Contig03533	Probable phospholipid-transporting ATPase IIA OS=Mus musculus GN=Atp9a PE=2 SV=2	0.409334	SJCHGC05001
Contig10650	Flotillin-2 OS=Rattus norvegicus GN=Flot2 PE=1 SV=1	0.40933	SJCHGC12570
Contig06350	NIL	0.409218	SJCHGC07969
Contig11420	Laminin subunit beta-1 OS=Drosophila melanogaster GN=LanB1 PE=1 SV=4	0.409178	SJCHGC13394
Contig05051	Para-hydroxybenzoate--polyprenyltransferase, mitochondrial OS=Rattus norvegicus GN=Coq2 PE=2 SV=1	0.409146	SJCHGC06589
Contig00214	LisH domain-containing protein C1711.05 OS=Schizosaccharomyces pombe GN=SPBC1711.05 PE=2 SV=1	0.409112	SJCHGC00893
Contig14022	Exostosin-2 OS=Caenorhabditis elegans GN=rib-2 PE=2 SV=2	0.409084	SJCHGC16196
Contig03753	General transcription factor IIF subunit 1 OS=Mus musculus GN=Gtf2f1 PE=1 SV=1	0.408944	SJCHGC05227
Contig13624	Superkiller viralicidic activity 2-like 2 OS=Homo sapiens GN=SKIV2L2 PE=1 SV=3	0.408821	SJCHGC15753
Contig07839	Angio-associated migratory cell protein OS=Bos taurus GN=AAMP PE=2 SV=1	0.408792	SJCHGC09529
Contig03804	Transmembrane protein 39A-A OS=Xenopus laevis GN=tmem39a-A PE=2 SV=1	0.408764	SJCHGC05282
Contig05958	Dihydrolipoyllysine-residue succinyltransferase component of 2-oxoglutarate dehydrogenase complex OS=Buchnera aphidicola subsp. Schizaphis graminum GN=sucB PE=3 SV=1	0.408676	SJCHGC07557
Contig06922	Peptidyl-prolyl cis-trans isomerase SDCCAG10 OS=Pongo abelii GN=SDCCAG10 PE=2 SV=1	0.408631	SJCHGC08562
Contig10784	ATP synthase subunit a OS=Capra hircus GN=MT-ATP6 PE=3 SV=1	0.408609	SJCHGC12712
Contig04969	Choline transporter-like protein 4 OS=Rattus norvegicus GN=Slc44a4 PE=2 SV=1	0.40857	SJCHGC06498
Contig04054	Probable arginyl-tRNA synthetase, mitochondrial OS=Mus musculus GN=Rars2 PE=2 SV=1	0.40843	SJCHGC05541
Contig08182	Integral membrane protein GPR137C OS=Homo sapiens GN=GPR137C PE=2 SV=2	0.408387	SJCHGC09928
Contig00230	Solute carrier family 35 member F1 OS=Homo sapiens GN=SLC35F1 PE=2 SV=2	0.408293	SJCHGC00927
Contig02737	EH domain-binding protein 1 OS=Mus musculus GN=Ehbp1 PE=2 SV=2	0.408152	SJCHGC04167
Contig00191	CD63 antigen OS=Homo sapiens GN=CD63 PE=1 SV=2	0.408152	SJCHGC00842
Contig00544	NIL	0.408081	SJCHGC01589
Contig01182	V-type proton ATPase subunit H OS=Mus musculus GN=Atp6v1h PE=1 SV=1	0.40797	SJCHGC02499
Contig09425	Laminin subunit alpha-2 OS=Mus musculus GN=Lama2 PE=1 SV=1	0.407878	SJCHGC11244
Contig01810	STE20-like serine/threonine-protein kinase OS=Rattus norvegicus GN=Slk PE=1 SV=1	0.407668	SJCHGC03197
Contig12531	RNA-binding protein with serine-rich domain 1 OS=Rattus norvegicus GN=Rnps1 PE=2 SV=1	0.407582	SJCHGC14572
Contig13866	Serine/threonine-protein kinase MST20 OS=Magnaporthe grisea GN=MST20 PE=3 SV=2	0.407574	SJCHGC16021
Contig00093	Glucose-fructose oxidoreductase domain-containing protein 1 OS=Homo sapiens GN=GFOD1 PE=2 SV=1	0.407493	SJCHGC00542
Contig07670	Mediator of RNA polymerase II transcription subunit 27 OS=Anopheles gambiae GN=MED27 PE=3 SV=3	0.407465	SJCHGC09344
Contig04482	Ubiquitin carboxyl-terminal hydrolase 14 OS=Homo sapiens GN=USP14 PE=1 SV=3	0.407443	SJCHGC05987
Contig00461	Homocysteine-responsive endoplasmic reticulum-resident ubiquitin-like domain member 2 protein OS=Xenopus tropicalis GN=herpud2 PE=2 SV=1	0.407343	SJCHGC01417
Contig06447	Ribonucleoside-diphosphate reductase subunit M2 OS=Danio rerio GN=rrm2 PE=1 SV=1	0.407245	SJCHGC08068
Contig07414	Loss of heterozygosity 11 chromosomal region 2 gene A protein homolog OS=Rattus norvegicus GN=Loh11cr2a PE=2 SV=1	0.407233	SJCHGC09074
Contig08098	Disks large-associated protein 2 OS=Homo sapiens GN=DLGAP2 PE=1 SV=4	0.407127	SJCHGC09839
Contig04755	SUMO-conjugating enzyme UBC9 OS=Xenopus tropicalis GN=ube2i PE=2 SV=1	0.406935	SJCHGC06275
Contig11093	Splicing factor 3B subunit 3 OS=Mus musculus GN=Sf3b3 PE=2 SV=1	0.406923	SJCHGC13040
Contig04790	Stress-70 protein, mitochondrial OS=Mus musculus GN=Hspa9 PE=1 SV=2	0.406797	SJCHGC06312
Contig01689	Zinc finger protein 207 OS=Homo sapiens GN=ZNF207 PE=2 SV=1	0.406782	SJCHGC03059
Contig00576	Phospholipase A-2-activating protein OS=Rattus norvegicus GN=Plaa PE=2 SV=3	0.406733	SJCHGC01657
Contig11384	Uncharacterized protein MJ0904 OS=Methanocaldococcus jannaschii GN=MJ0904 PE=4 SV=1	0.4067	SJCHGC13357
Contig04757	Tubulin--tyrosine ligase-like protein 12 OS=Homo sapiens GN=TTLL12 PE=1 SV=2	0.406682	SJCHGC06277
Contig13538	ATP-dependent DNA helicase Q4 OS=Homo sapiens GN=RECQL4 PE=1 SV=1	0.406645	SJCHGC15658
Contig04804	Mediator of RNA polymerase II transcription subunit 13 OS=Saccharomyces cerevisiae GN=SSN2 PE=1 SV=2	0.406371	SJCHGC06327
Contig00050	Acidic leucine-rich nuclear phosphoprotein 32 family member A OS=Drosophila melanogaster GN=Anp32a PE=2 SV=1	0.406165	SJCHGC00366
Contig10280	NIL	0.405967	SJCHGC12173
Contig11599	Protein STRUBBELIG-RECEPTOR FAMILY 8 OS=Arabidopsis thaliana GN=SRF8 PE=2 SV=1	0.405828	SJCHGC13591
Contig03202	Xaa-Pro aminopeptidase 1 OS=Mus musculus GN=Xpnpep1 PE=2 SV=1	0.405792	SJCHGC04653
Contig01551	Zinc finger protein 165 OS=Homo sapiens GN=ZNF165 PE=1 SV=1	0.405627	SJCHGC02914
Contig09255	D-proline reductase subunit gamma OS=Clostridium sticklandii GN=prdB PE=1 SV=3	0.405477	SJCHGC11062
Contig01208	Glucose-6-phosphate 1-dehydrogenase OS=Cricetulus griseus GN=G6PD PE=2 SV=3	0.405469	SJCHGC02527
Contig05481	T-complex protein 1 subunit zeta OS=Mus musculus GN=Cct6a PE=1 SV=3	0.405458	SJCHGC07057
Contig05000	Oxysterol-binding protein-related protein 2 OS=Mus musculus GN=Osbpl2 PE=2 SV=1	0.405425	SJCHGC06532
Contig07555	Valyl-tRNA synthetase OS=Caenorhabditis elegans GN=vrs-2 PE=1 SV=1	0.405337	SJCHGC09222
Contig00247	S-adenosylmethionine synthetase isoform type-2 OS=Mus musculus GN=Mat2a PE=2 SV=2	0.40531	SJCHGC00963
Contig04354	Malectin-A OS=Xenopus laevis GN=mlec-A PE=1 SV=1	0.405297	SJCHGC05854
Contig09611	NIL	0.405148	SJCHGC11440
Contig02077	Claspin OS=Homo sapiens GN=CLSPN PE=1 SV=3	0.40509	SJCHGC03480
Contig07100	Fatty-acid amide hydrolase 1 OS=Mus musculus GN=Faah PE=2 SV=1	0.405038	SJCHGC08749
Contig11422	Prolipoprotein diacylglyceryl transferase OS=Campylobacter hominis (strain ATCC BAA-381 / LMG 19568 / NCTC 13146 / CH001A) GN=lgt PE=3 SV=1	0.404984	SJCHGC13396
Contig10225	DPY30 domain-containing protein 2 OS=Homo sapiens GN=DYDC2 PE=2 SV=1	0.404962	SJCHGC12110
Contig00616	Dolichyl-diphosphooligosaccharide--protein glycosyltransferase 48 kDa subunit OS=Homo sapiens GN=DDOST PE=1 SV=3	0.404958	SJCHGC01743
Contig11529	Protein cms1 OS=Schizosaccharomyces pombe GN=cms1 PE=2 SV=1	0.404854	SJCHGC13510
Contig11820	28S ribosomal protein S25, mitochondrial OS=Rattus norvegicus GN=Mrps25 PE=2 SV=1	0.404819	SJCHGC13820
Contig05047	Tumor protein D54 OS=Homo sapiens GN=TPD52L2 PE=1 SV=2	0.404767	SJCHGC06584
Contig11516	NIL	0.404693	SJCHGC13497
Contig05450	Inorganic pyrophosphatase OS=Neurospora crassa GN=ipp-1 PE=3 SV=1	0.404686	SJCHGC07024
Contig07167	Tumor necrosis factor receptor superfamily member 6 OS=Macaca nemestrina GN=FAS PE=2 SV=1	0.404621	SJCHGC08819
Contig00937	Homocysteine-responsive endoplasmic reticulum-resident ubiquitin-like domain member 2 protein OS=Xenopus tropicalis GN=herpud2 PE=2 SV=1	0.404577	SJCHGC02216
Contig04903	U4/U6.U5 tri-snRNP-associated protein 1 OS=Mus musculus GN=Sart1 PE=2 SV=1	0.404558	SJCHGC06430
Contig04333	Cyclin-K OS=Mus musculus GN=Ccnk PE=2 SV=2	0.404518	SJCHGC05832
Contig13758	Signal peptidase complex subunit 1 OS=Drosophila melanogaster GN=Spase12 PE=1 SV=2	0.404412	SJCHGC15907
Contig01981	Enteropeptidase OS=Sus scrofa GN=PRSS7 PE=1 SV=1	0.404325	SJCHGC03379
Contig04256	C-1-tetrahydrofolate synthase, cytoplasmic OS=Pongo abelii GN=MTHFD1 PE=2 SV=3	0.404169	SJCHGC05750
Contig08174	Protein FAM103A1 OS=Homo sapiens GN=FAM103A1 PE=1 SV=1	0.40409	SJCHGC09920
Contig00631	POU domain, class 2, transcription factor 3 OS=Mus musculus GN=Pou2f3 PE=2 SV=2	0.404067	SJCHGC01777
Contig02294	CDP-diacylglycerol--glycerol-3-phosphate 3-phosphatidyltransferase OS=Saccharomyces cerevisiae GN=PGS1 PE=1 SV=4	0.40395	SJCHGC03704
Contig06996	30S ribosomal protein S8 OS=Legionella pneumophila (strain Corby) GN=rpsH PE=3 SV=1	0.403756	SJCHGC08641
Contig04138	UPF0446 protein C12orf31 homolog OS=Xenopus tropicalis PE=2 SV=1	0.403659	SJCHGC05628
Contig00437	TAR DNA-binding protein 43 OS=Mus musculus GN=Tardbp PE=1 SV=1	0.403639	SJCHGC01369
Contig04911	Calpain-A OS=Drosophila melanogaster GN=CalpA PE=1 SV=2	0.403534	SJCHGC06439
Contig05895	Selection and upkeep of intraepithelial T-cells protein 4 OS=Mus musculus GN=Skint1 PE=2 SV=1	0.403512	SJCHGC07490
Contig00643	mRNA turnover protein 4 homolog OS=Bos taurus GN=MRTO4 PE=2 SV=1	0.403467	SJCHGC01801
Contig14109	DNA polymerase III polC-type OS=Clostridium perfringens GN=polC PE=3 SV=1	0.403236	SJCHGC16290
Contig04351	Mitogen-activated protein kinase scaffold protein 1 OS=Homo sapiens GN=MAPKSP1 PE=1 SV=1	0.403171	SJCHGC05851
Contig02258	UDP-GlcNAc:betaGal beta-1,3-N-acetylglucosaminyltransferase 5 OS=Rattus norvegicus GN=B3gnt5 PE=2 SV=2	0.403135	SJCHGC03667
Contig07344	Nuclear cap-binding protein subunit 1-A OS=Xenopus laevis GN=ncbp1-A PE=2 SV=1	0.403025	SJCHGC09004
Contig08033	Probable phosphorylase b kinase regulatory subunit alpha OS=Caenorhabditis elegans GN=C14B9.8 PE=2 SV=3	0.402962	SJCHGC09764
Contig00215	Molybdenum cofactor synthesis protein 3 OS=Mus musculus GN=Mocs3 PE=2 SV=1	0.402797	SJCHGC00895
Contig10981	Triosephosphate isomerase OS=Dictyostelium discoideum GN=tpiA PE=3 SV=1	0.402709	SJCHGC12917
Contig01031	Uncharacterized protein HI1341 OS=Haemophilus influenzae GN=HI1341 PE=4 SV=1	0.40269	SJCHGC02319
Contig05108	Dual specificity protein kinase dpyk1 OS=Dictyostelium discoideum GN=splA PE=1 SV=3	0.40263	SJCHGC06650
Contig00629	2,3-bisphosphoglycerate-dependent phosphoglycerate mutase OS=Thermoanaerobacter tengcongensis GN=gpmA PE=3 SV=1	0.402597	SJCHGC01771
Contig04331	3'-5' exoribonuclease CSL4 homolog OS=Mus musculus GN=Exosc1 PE=2 SV=1	0.402519	SJCHGC05830
Contig08990	RELT-like protein 2 OS=Mus musculus GN=Rell2 PE=2 SV=1	0.402489	SJCHGC10783
Contig04644	Charged multivesicular body protein 5 OS=Xenopus laevis GN=chmp5 PE=2 SV=1	0.402469	SJCHGC06160
Contig01424	Zinc finger protein 706 OS=Mus musculus GN=Znf706 PE=2 SV=1	0.402373	SJCHGC02769
Contig03923	WD repeat-containing protein 24 OS=Danio rerio GN=wdr24 PE=2 SV=1	0.402341	SJCHGC05404
Contig07432	Sulfide:quinone oxidoreductase, mitochondrial OS=Homo sapiens GN=SQRDL PE=1 SV=1	0.402285	SJCHGC09095
Contig00426	Polycomb group RING finger protein 3 OS=Mus musculus GN=PcgF3 PE=2 SV=1	0.402251	SJCHGC01341
Contig04232	NudC domain-containing protein 1 OS=Danio rerio GN=nudcd1 PE=2 SV=1	0.402076	SJCHGC05725
Contig03041	ATP-binding cassette sub-family A member 5 OS=Homo sapiens GN=ABCA5 PE=2 SV=2	0.402066	SJCHGC04484
Contig07755	Exosome complex exonuclease RRP4 OS=Bos taurus GN=EXOSC2 PE=2 SV=1	0.402063	SJCHGC09436
Contig00882	Probable cysteine desulfurase 1 OS=Archaeoglobus fulgidus GN=iscS1 PE=3 SV=2	0.40198	SJCHGC02154
Contig00649	JmjC domain-containing protein 4 OS=Danio rerio GN=jmjd4 PE=2 SV=1	0.401966	SJCHGC01815
Contig02740	Dihydrolipoyllysine-residue succinyltransferase component of 2-oxoglutarate dehydrogenase complex, mitochondrial OS=Sus scrofa GN=DLST PE=1 SV=1	0.401903	SJCHGC04170
Contig01142	SET domain-containing protein 3 OS=Homo sapiens GN=SETD3 PE=1 SV=1	0.401835	SJCHGC02450
Contig10472	THO complex subunit 1 OS=Homo sapiens GN=THOC1 PE=1 SV=1	0.401719	SJCHGC12377
Contig03652	Trafficking protein particle complex subunit 4 OS=Bos taurus GN=TRAPPC4 PE=2 SV=1	0.401506	SJCHGC05124
Contig03097	Acetylcholine receptor subunit alpha-like 2 OS=Drosophila melanogaster GN=nAcRalpha-96Ab PE=1 SV=1	0.401462	SJCHGC04544
Contig07788	Ras association domain-containing protein 8 OS=Homo sapiens GN=RASSF8 PE=1 SV=2	0.40145	SJCHGC09473
Contig08181	Probable phospholipid hydroperoxide glutathione peroxidase OS=Nicotiana tabacum PE=2 SV=1	0.401229	SJCHGC09927
Contig02442	UPF0047 protein yjbQ OS=Salmonella typhi GN=yjbQ PE=3 SV=1	0.401104	SJCHGC03858
Contig04813	Estradiol 17-beta-dehydrogenase 12-A OS=Danio rerio GN=hsd17b12a PE=2 SV=1	0.401041	SJCHGC06337
Contig08827	NIL	0.401038	SJCHGC10614
Contig04986	4-hydroxyphenylpyruvate dioxygenase-like protein OS=Mus musculus GN=Hpdl PE=2 SV=1	0.400963	SJCHGC06518
Contig01357	Mannose-1-phosphate guanyltransferase beta OS=Drosophila melanogaster GN=CG1129 PE=2 SV=1	0.400938	SJCHGC02695
Contig00354	Adaptin ear-binding coat-associated protein 1 OS=Bos taurus GN=NECAP1 PE=2 SV=1	0.400885	SJCHGC01185
Contig00896	GDP-mannose 4,6 dehydratase OS=Cricetulus griseus GN=GMDS PE=2 SV=1	0.400831	SJCHGC02171
Contig05513	Mitotic checkpoint protein bub3 OS=Dictyostelium discoideum GN=bub3 PE=3 SV=1	0.400792	SJCHGC07090
Contig05369	Cystic fibrosis transmembrane conductance regulator OS=Muntiacus reevesi GN=CFTR PE=3 SV=1	0.400571	SJCHGC06936
Contig10611	Ribosomal operon-associated A protein OS=Astasia longa GN=roaA PE=3 SV=1	0.400569	SJCHGC12531
Contig04034	Transmembrane BAX inhibitor motif-containing protein 4 OS=Mus musculus GN=Tmbim4 PE=2 SV=1	0.400548	SJCHGC05519
Contig07366	UPF0510 protein C19orf63 homolog OS=Xenopus tropicalis GN=TNeu053m17.1 PE=2 SV=1	0.400385	SJCHGC09026
Contig01203	PAB-dependent poly(A)-specific ribonuclease subunit 3 OS=Homo sapiens GN=PAN3 PE=1 SV=2	0.400248	SJCHGC02522
Contig08749	Uncharacterized protein K02A2.6 OS=Caenorhabditis elegans GN=K02A2.6 PE=2 SV=1	0.400231	SJCHGC10533
Contig03988	DNA polymerase epsilon subunit 3 OS=Pongo abelii GN=POLE3 PE=2 SV=1	0.400167	SJCHGC05472
Contig04649	Ataxin-3 OS=Homo sapiens GN=ATXN3 PE=1 SV=3	0.400092	SJCHGC06165
Contig05296	Sin3 histone deacetylase corepressor complex component SDS3 OS=Pongo abelii GN=SUDS3 PE=2 SV=1	0.399926	SJCHGC06854
Contig00231	Calumenin OS=Mus musculus GN=Calu PE=1 SV=1	0.399924	SJCHGC00930
Contig05078	Protein FAM134A OS=Homo sapiens GN=FAM134A PE=1 SV=2	0.399892	SJCHGC06619
Contig07380	Purine-rich element-binding protein gamma OS=Mus musculus GN=Purg PE=1 SV=1	0.399867	SJCHGC09040
Contig07125	Leucyl-tRNA synthetase OS=Legionella pneumophila (strain Corby) GN=leuS PE=3 SV=1	0.399609	SJCHGC08775
Contig01157	Protein FAM125B OS=Mus musculus GN=Fam125b PE=2 SV=2	0.399607	SJCHGC02469
Contig01174	Transcription initiation factor IIA subunit 1 OS=Dictyostelium discoideum GN=gtf2a1 PE=3 SV=1	0.399522	SJCHGC02491
Contig00594	UPF0424 protein C1orf128 homolog OS=Xenopus laevis PE=2 SV=1	0.399514	SJCHGC01693
Contig02819	Latent-transforming growth factor beta-binding protein 2 OS=Rattus norvegicus GN=Ltbp2 PE=2 SV=1	0.3995	SJCHGC04251
Contig04084	Disheveled-associated activator of morphogenesis 1 OS=Mus musculus GN=Daam1 PE=2 SV=3	0.399397	SJCHGC05571
Contig11147	Putative uncharacterized protein DDB_G0289153 OS=Dictyostelium discoideum GN=DDB_G0289153 PE=4 SV=1	0.399397	SJCHGC13096
Contig08320	Thioredoxin peroxidase OS=Trypanosoma brucei rhodesiense PE=2 SV=1	0.399341	SJCHGC10083
Contig02277	NF-kappa-B essential modulator OS=Rattus norvegicus GN=Ikbkg PE=2 SV=1	0.399272	SJCHGC03686
Contig06492	Lipid A export ATP-binding/permease protein msbA OS=Pseudomonas syringae pv. phaseolicola (strain 1448A / Race 6) GN=msbA PE=3 SV=2	0.399261	SJCHGC08114
Contig09977	Taste receptor type 2 member 129 OS=Rattus norvegicus GN=Tas2r129 PE=3 SV=1	0.399138	SJCHGC11848
Contig04617	Derlin-2 OS=Homo sapiens GN=DERL2 PE=1 SV=1	0.39912	SJCHGC06132
Contig03215	Heme transporter hrg1-B OS=Xenopus laevis GN=hrg1-B PE=2 SV=1	0.399113	SJCHGC04668
Contig00976	UPF0293 protein MJ0708 OS=Methanocaldococcus jannaschii GN=MJ0708 PE=3 SV=1	0.399053	SJCHGC02260
Contig00726	Serine/threonine-protein kinase MARK1 OS=Mus musculus GN=Mark1 PE=1 SV=1	0.399024	SJCHGC01970
Contig03564	GPN-loop GTPase 1 OS=Mus musculus GN=Gpn1 PE=2 SV=1	0.39874	SJCHGC05034
Contig01134	UPF0565 protein C2orf69 homolog OS=Danio rerio GN=zgc:153521 PE=2 SV=1	0.39865	SJCHGC02441
Contig05071	Glutamate--cysteine ligase OS=Onchocerca volvulus GN=gcs-1 PE=2 SV=2	0.398592	SJCHGC06612
Contig05122	Eukaryotic translation initiation factor 3 subunit B OS=Mus musculus GN=Eif3b PE=1 SV=1	0.398576	SJCHGC06664
Contig04921	Exosome complex exonuclease RRP43 OS=Homo sapiens GN=EXOSC8 PE=1 SV=1	0.398472	SJCHGC06449
Contig04623	S-phase kinase-associated protein 1 OS=Pongo abelii GN=SKP1 PE=2 SV=1	0.398471	SJCHGC06138
Contig02370	NIL	0.398397	SJCHGC03785
Contig13623	Protein kinase rad3 OS=Schizosaccharomyces pombe GN=rad3 PE=1 SV=2	0.39839	SJCHGC15752
Contig01204	Neutral and basic amino acid transport protein rBAT OS=Homo sapiens GN=SLC3A1 PE=1 SV=2	0.398387	SJCHGC02523
Contig03607	Myosin-7 OS=Sus scrofa GN=MYH7 PE=2 SV=2	0.398325	SJCHGC05078
Contig01546	Porphobilinogen deaminase OS=Mus musculus GN=Hmbs PE=2 SV=1	0.398274	SJCHGC02909
Contig06862	Uncharacterized protein YKL023W OS=Saccharomyces cerevisiae GN=YKL023W PE=1 SV=1	0.398266	SJCHGC08500
Contig01046	Small heat shock protein p36 OS=Taenia saginata PE=1 SV=1	0.398086	SJCHGC02336
Contig11216	Probable U3 small nucleolar RNA-associated protein 13 OS=Schizosaccharomyces pombe GN=utp13 PE=2 SV=3	0.398076	SJCHGC13175
Contig10795	Flap endonuclease GEN homolog 1 OS=Homo sapiens GN=GEN1 PE=2 SV=1	0.398058	SJCHGC12723
Contig03307	Protein NipSnap homolog 1 OS=Homo sapiens GN=NIPSNAP1 PE=1 SV=1	0.39804	SJCHGC04762
Contig03300	Proton myo-inositol cotransporter OS=Rattus norvegicus GN=Slc2a13 PE=2 SV=1	0.398021	SJCHGC04755
Contig00063	Mitochondrial carrier homolog 2 OS=Homo sapiens GN=MTCH2 PE=1 SV=1	0.397997	SJCHGC00431
Contig00075	4-trimethylaminobutyraldehyde dehydrogenase OS=Rattus norvegicus GN=Aldh9a1 PE=1 SV=1	0.397997	SJCHGC00475
Contig04606	N-terminal acetyltransferase complex ARD1 subunit homolog A OS=Homo sapiens GN=ARD1A PE=1 SV=1	0.397989	SJCHGC06121
Contig01425	Zinc finger protein 706 OS=Mus musculus GN=Znf706 PE=2 SV=1	0.397954	SJCHGC02770
Contig04713	Cathepsin L OS=Drosophila melanogaster GN=Cp1 PE=1 SV=2	0.397942	SJCHGC06231
Contig09280	JmjC domain-containing histone demethylation protein 3C OS=Mus musculus GN=Jmjd2c PE=2 SV=1	0.397937	SJCHGC11090
Contig00552	Dynein light chain 2, cytoplasmic OS=Mus musculus GN=Dynll2 PE=1 SV=1	0.397896	SJCHGC01611
Contig04141	NADH-ubiquinone oxidoreductase chain 2 OS=Pichia canadensis GN=ND2 PE=3 SV=2	0.397884	SJCHGC05631
Contig13748	Ribonucleoside-diphosphate reductase subunit M2 OS=Macaca fascicularis GN=RRM2 PE=2 SV=1	0.397849	SJCHGC15895
Contig06430	Methionyl-tRNA synthetase, cytoplasmic OS=Bos taurus GN=MARS PE=2 SV=1	0.397687	SJCHGC08049
Contig07873	Arginine/serine-rich coiled-coil protein 2 OS=Rattus norvegicus GN=Rsrc2 PE=2 SV=1	0.39761	SJCHGC09568
Contig04788	Protein CWC15 homolog A OS=Xenopus laevis GN=cwc15-A PE=2 SV=1	0.397552	SJCHGC06309
Contig02332	Mannose-1-phosphate guanyltransferase alpha-B OS=Xenopus laevis GN=gmppa-B PE=2 SV=1	0.39754	SJCHGC03744
Contig08035	Uncharacterized protein SJCHGC09800 OS=Schistosoma japonicum GN=SJCHGC09800 PE=4 SV=1	0.397504	SJCHGC09766
Contig01866	NIL	0.397465	SJCHGC03257
Contig05398	Isoleucyl-tRNA synthetase OS=Prochlorococcus marinus (strain MIT 9515) GN=ileS PE=3 SV=1	0.397283	SJCHGC06968
Contig08202	Protein transport protein Sec23A OS=Gallus gallus GN=SEC23A PE=2 SV=1	0.397234	SJCHGC09951
Contig07353	RNA polymerase-associated protein LEO1 OS=Danio rerio GN=leo1 PE=2 SV=1	0.39714	SJCHGC09013
Contig08347	Pantothenate synthetase OS=Caldicellulosiruptor saccharolyticus (strain ATCC 43494 / DSM 8903) GN=panC PE=3 SV=1	0.397132	SJCHGC10114
Contig14097	Myosin-1 OS=Aspergillus niger (strain CBS 513.88 / FGSC A1513) GN=myoA PE=3 SV=1	0.397117	SJCHGC16278
Contig07688	Endoplasmic reticulum-Golgi intermediate compartment protein 3 OS=Homo sapiens GN=ERGIC3 PE=1 SV=1	0.397055	SJCHGC09363
Contig00350	Bifunctional polynucleotide phosphatase/kinase OS=Homo sapiens GN=PNKP PE=1 SV=1	0.396912	SJCHGC01177
Contig07702	Estradiol 17-beta-dehydrogenase 12 OS=Rattus norvegicus GN=Hsd17b12 PE=2 SV=1	0.396736	SJCHGC09377
Contig07747	Vesicle-associated membrane protein-associated protein B OS=Mus musculus GN=Vapb PE=2 SV=3	0.396542	SJCHGC09425
Contig02477	Uncharacterized protein RP566 OS=Rickettsia prowazekii GN=RP566 PE=4 SV=1	0.396498	SJCHGC03897
Contig04844	Bifunctional coenzyme A synthase OS=Homo sapiens GN=COASY PE=1 SV=4	0.396494	SJCHGC06369
Contig09191	Protein G5 OS=Variola virus GN=G5R PE=3 SV=1	0.396435	SJCHGC10993
Contig12085	NIL	0.396167	SJCHGC14098
Contig07619	Collagen alpha-1(V) chain OS=Rattus norvegicus GN=Col5a1 PE=1 SV=1	0.396025	SJCHGC09290
Contig07386	Nck-associated protein 1 OS=Rattus norvegicus GN=Nckap1 PE=2 SV=1	0.396012	SJCHGC09046
Contig00680	Annexin A11 OS=Oryctolagus cuniculus GN=ANXA11 PE=1 SV=1	0.395993	SJCHGC01883
Contig02992	5'-nucleotidase domain-containing protein 3 OS=Homo sapiens GN=NT5DC3 PE=2 SV=1	0.395824	SJCHGC04433
Contig06434	Vacuolar protein sorting-associated protein 33A OS=Rattus norvegicus GN=Vps33a PE=1 SV=1	0.39582	SJCHGC08053
Contig00712	TP53RK-binding protein OS=Rattus norvegicus GN=Tprkb PE=2 SV=1	0.39574	SJCHGC01949
Contig02935	Palmitoyltransferase ZDHHC3 OS=Homo sapiens GN=ZDHHC3 PE=1 SV=1	0.395591	SJCHGC04372
Contig14050	Nocturnin OS=Homo sapiens GN=CCRN4L PE=2 SV=2	0.395588	SJCHGC16226
Contig00152	Glutamate [NMDA] receptor subunit 3A OS=Rattus norvegicus GN=Grin3a PE=1 SV=1	0.395456	SJCHGC00725
Contig03698	WD40 repeat-containing protein SMU1 OS=Homo sapiens GN=SMU1 PE=1 SV=2	0.395341	SJCHGC05171
Contig02779	Neuronal membrane glycoprotein M6-a OS=Pongo abelii GN=GPM6A PE=2 SV=1	0.395297	SJCHGC04209
Contig06844	Replication factor C subunit 3 OS=Homo sapiens GN=RFC3 PE=1 SV=2	0.395087	SJCHGC08481
Contig04596	Transcription initiation factor IIA subunit 1 OS=Mus musculus GN=Gtf2a1 PE=2 SV=2	0.395052	SJCHGC06110
Contig00946	Leucine carboxyl methyltransferase 1 OS=Bos taurus GN=LCMT1 PE=2 SV=1	0.39496	SJCHGC02226
Contig03088	Probable outer membrane protein pmpI OS=Chlamydia trachomatis GN=pmpI PE=2 SV=1	0.394838	SJCHGC04535
Contig11240	NIL	0.394767	SJCHGC13202
Contig04739	Sister chromatid cohesion protein DCC1 OS=Danio rerio GN=dscc1 PE=2 SV=1	0.394764	SJCHGC06258
Contig11083	Receptor expression-enhancing protein 5 OS=Pongo abelii GN=REEP5 PE=2 SV=1	0.394649	SJCHGC13029
Contig03884	Cyclic GMP-binding protein C OS=Dictyostelium discoideum GN=gbpC PE=1 SV=1	0.394262	SJCHGC05364
Contig05667	Mitotic checkpoint protein BUB3 OS=Bos taurus GN=BUB3 PE=2 SV=1	0.394179	SJCHGC07249
Contig07663	Uncharacterized protein C19orf52 homolog OS=Mus musculus PE=2 SV=1	0.394064	SJCHGC09336
Contig00954	Signal recognition particle receptor subunit beta OS=Mus musculus GN=Srprb PE=1 SV=1	0.393962	SJCHGC02237
Contig01819	DNA primase OS=Ureaplasma parvum GN=dnaG PE=3 SV=1	0.393929	SJCHGC03206
Contig06589	S1 RNA-binding domain-containing protein 1 OS=Homo sapiens GN=SRBD1 PE=1 SV=2	0.393859	SJCHGC08220
Contig05314	Beta-hexosaminidase subunit beta OS=Felis silvestris catus GN=HEXB PE=2 SV=2	0.393736	SJCHGC06873
Contig00619	Translocon-associated protein subunit alpha OS=Oncorhynchus mykiss GN=ssr1 PE=2 SV=1	0.393736	SJCHGC01749
Contig10307	Epididymal secretory protein E1 OS=Sus scrofa GN=NPC2 PE=1 SV=1	0.39372	SJCHGC12203
Contig04563	Aspartyl aminopeptidase OS=Pongo abelii GN=DNPEP PE=2 SV=1	0.393661	SJCHGC06075
Contig03569	Transcriptional regulatory protein UME6 OS=Saccharomyces cerevisiae GN=UME6 PE=1 SV=2	0.393512	SJCHGC05039
Contig13109	Putative F-box protein At3g62430 OS=Arabidopsis thaliana GN=At3g62430 PE=4 SV=1	0.393503	SJCHGC15198
Contig07677	Armadillo repeat-containing protein 1 OS=Homo sapiens GN=ARMC1 PE=1 SV=1	0.393475	SJCHGC09351
Contig04935	Toxin Pn4B OS=Phoneutria nigriventer PE=2 SV=1	0.393293	SJCHGC06463
Contig05173	Selenoprotein O OS=Danio rerio GN=selo PE=2 SV=2	0.39328	SJCHGC06724
Contig00225	3-phosphoinositide-dependent protein kinase 1 OS=Mus musculus GN=Pdpk1 PE=1 SV=2	0.393233	SJCHGC00915
Contig08215	Thioredoxin H-type 2 OS=Brassica napus GN=THL-2 PE=2 SV=1	0.393198	SJCHGC09966
Contig04781	Serine/threonine-protein phosphatase 2A 56 kDa regulatory subunit epsilon isoform OS=Mus musculus GN=Ppp2r5e PE=2 SV=3	0.393131	SJCHGC06302
Contig09806	NADH-quinone oxidoreductase subunit G OS=Buchnera aphidicola subsp. Schizaphis graminum GN=nuoG PE=3 SV=1	0.393114	SJCHGC11657
Contig02069	CDGSH iron sulfur domain-containing protein 3, mitochondrial OS=Homo sapiens GN=CISD3 PE=2 SV=1	0.392973	SJCHGC03471
Contig07259	tRNA-dihydrouridine synthase 2-like OS=Homo sapiens GN=DUS2L PE=1 SV=1	0.392963	SJCHGC08917
Contig07452	Putative RNA-binding protein 15B OS=Homo sapiens GN=RBM15B PE=1 SV=2	0.392934	SJCHGC09115
Contig00689	Charged multivesicular body protein 3 OS=Xenopus tropicalis GN=vps24 PE=2 SV=3	0.392498	SJCHGC01901
Contig02021	DNA ligase 1 OS=Dictyostelium discoideum GN=lig1 PE=3 SV=1	0.392406	SJCHGC03423
Contig09470	Striatin-3 OS=Mus musculus GN=Strn3 PE=2 SV=1	0.392299	SJCHGC11290
Contig11889	DNA ligase OS=Methanococcus maripaludis GN=lig PE=3 SV=1	0.392268	SJCHGC13894
Contig04668	Cell cycle control protein 50A OS=Gallus gallus GN=TMEM30A PE=2 SV=1	0.392213	SJCHGC06184
Contig01380	UDP-3-O-[3-hydroxymyristoyl] glucosamine N-acyltransferase OS=Neisseria meningitidis serogroup A GN=lpxD PE=3 SV=1	0.392193	SJCHGC02724
Contig04297	Cytosolic 5'-nucleotidase III-like protein B OS=Xenopus laevis GN=nt5c3l-B PE=2 SV=1	0.392164	SJCHGC05792
Contig03826	Retinoic acid receptor alpha OS=Mus musculus GN=Rara PE=1 SV=1	0.391948	SJCHGC05304
Contig04265	Kinetochore protein NDC80 homolog OS=Danio rerio GN=ndc80 PE=2 SV=1	0.391904	SJCHGC05759
Contig00014	Cathepsin B-like cysteine proteinase OS=Schistosoma mansoni PE=2 SV=1	0.391842	SJCHGC00056
Contig08042	UDP-N-acetylglucosamine transferase subunit ALG13 homolog OS=Rattus norvegicus GN=Alg13 PE=1 SV=1	0.39182	SJCHGC09774
Contig05601	Inositol 1,4,5-trisphosphate receptor type 3 OS=Bos taurus GN=ITPR3 PE=2 SV=1	0.391806	SJCHGC07182
Contig14070	Uncharacterized protein R13 OS=Acanthamoeba polyphaga mimivirus GN=MIMI_R13 PE=4 SV=1	0.391774	SJCHGC16248
Contig00602	Biotin--protein ligase OS=Homo sapiens GN=HLCS PE=1 SV=1	0.391687	SJCHGC01710
Contig05434	NADH-ubiquinone oxidoreductase chain 5 OS=Trypanosoma brucei brucei GN=ND5 PE=3 SV=1	0.391563	SJCHGC07007
Contig01841	Serine/threonine-protein kinase PLK4 OS=Mus musculus GN=Plk4 PE=1 SV=2	0.391538	SJCHGC03230
Contig03444	Succinyl-CoA ligase [GDP-forming] subunit alpha, mitochondrial OS=Rattus norvegicus GN=Suclg1 PE=2 SV=1	0.391449	SJCHGC04909
Contig09162	Protein GRINL1A OS=Rattus norvegicus GN=Grinl1a PE=1 SV=1	0.391418	SJCHGC10963
Contig04129	Cytosolic 5'-nucleotidase III OS=Gallus gallus GN=NT5C3 PE=1 SV=3	0.391347	SJCHGC05618
Contig10358	NADH-ubiquinone oxidoreductase chain 6 OS=Drosophila melanogaster GN=mt:ND6 PE=3 SV=1	0.391194	SJCHGC12259
Contig10776	Potassium channel subfamily T member 1 OS=Rattus norvegicus GN=Kcnt1 PE=1 SV=1	0.391148	SJCHGC12702
Contig12654	Beta-1,3-galactosyltransferase 2 OS=Homo sapiens GN=B3GALT2 PE=2 SV=1	0.391099	SJCHGC14702
Contig04224	Phosphatidylinositol transfer protein PDR17 OS=Saccharomyces cerevisiae GN=PDR17 PE=1 SV=1	0.391071	SJCHGC05717
Contig03449	Tetratricopeptide repeat protein 1 OS=Mus musculus GN=Ttc1 PE=2 SV=1	0.390979	SJCHGC04914
Contig00737	UPF0420 protein OS=Dictyostelium discoideum GN=DDB_G0277179 PE=3 SV=1	0.390942	SJCHGC01983
Contig01064	Nocturnin OS=Mus musculus GN=Ccrn4l PE=2 SV=3	0.390938	SJCHGC02357
Contig03401	NIL	0.390683	SJCHGC04864
Contig08439	COP9 signalosome complex subunit 7a OS=Pongo abelii GN=COPS7A PE=2 SV=1	0.390609	SJCHGC10214
Contig02260	Histone deacetylase 8 OS=Mus musculus GN=Hdac8 PE=1 SV=2	0.390602	SJCHGC03669
Contig01040	Arfaptin-1 OS=Rattus norvegicus GN=Arfip1 PE=2 SV=1	0.390539	SJCHGC02329
Contig00852	Serine-rich adhesin for platelets OS=Staphylococcus aureus (strain MW2) GN=sraP PE=3 SV=1	0.390386	SJCHGC02117
Contig00323	Serine-rich adhesin for platelets OS=Staphylococcus aureus (strain MW2) GN=sraP PE=3 SV=1	0.390357	SJCHGC01119
Contig03845	Pro-Pol polyprotein OS=Simian foamy virus type 1 GN=pol PE=1 SV=3	0.389995	SJCHGC05324
Contig01072	P30 adhesin OS=Mycoplasma pneumoniae GN=p30 PE=4 SV=1	0.38995	SJCHGC02366
Contig00291	Ubiquitin-conjugating enzyme E2 R2 OS=Mus musculus GN=Ube2r2 PE=2 SV=1	0.389834	SJCHGC01051
Contig00401	Myelin expression factor 2 OS=Mus musculus GN=Myef2 PE=1 SV=1	0.389788	SJCHGC01283
Contig11366	POU domain, class 2, transcription factor 3 OS=Mus musculus GN=Pou2f3 PE=2 SV=2	0.389672	SJCHGC13339
Contig07852	Dolichyl-P-Man:Man(5)GlcNAc(2)-PP-dolichyl mannosyltransferase OS=Mus musculus GN=Alg3 PE=2 SV=1	0.389665	SJCHGC09546
Contig07574	Histone acetyltransferase MYST4 OS=Homo sapiens GN=MYST4 PE=1 SV=3	0.389594	SJCHGC09241
Contig04310	Putative T-box protein 31 OS=Caenorhabditis elegans GN=tbx-31 PE=2 SV=1	0.389582	SJCHGC05807
Contig01868	Protein sprint OS=Drosophila melanogaster GN=spri PE=1 SV=2	0.389492	SJCHGC03259
Contig02110	Digestive organ expansion factor homolog OS=Homo sapiens GN=DEF PE=1 SV=2	0.389462	SJCHGC03513
Contig14061	Procollagen-lysine,2-oxoglutarate 5-dioxygenase 2 OS=Mus musculus GN=Plod2 PE=2 SV=1	0.389435	SJCHGC16239
Contig01394	Uncharacterized protein L228 OS=Acanthamoeba polyphaga mimivirus GN=MIMI_L228 PE=4 SV=1	0.389431	SJCHGC02738
Contig01396	Voltage-dependent R-type calcium channel subunit alpha-1E OS=Oryctolagus cuniculus GN=CACNA1E PE=2 SV=1	0.389363	SJCHGC02740
Contig08819	Down syndrome cell adhesion molecule-like protein 1 OS=Homo sapiens GN=DSCAML1 PE=1 SV=2	0.389341	SJCHGC10606
Contig09289	Uncharacterized protein aq_aa32 OS=Aquifex aeolicus GN=aq_aa32 PE=4 SV=1	0.389116	SJCHGC11099
Contig02743	Beta-hexosaminidase subunit beta OS=Mus musculus GN=Hexb PE=2 SV=2	0.388983	SJCHGC04173
Contig03906	tRNA selenocysteine-associated protein 1 OS=Mus musculus GN=Trspap1 PE=1 SV=2	0.38877	SJCHGC05387
Contig12693	Protein ycf2 OS=Marchantia polymorpha GN=ycf2 PE=3 SV=1	0.388768	SJCHGC14742
Contig08444	Leucine-rich PPR motif-containing protein, mitochondrial OS=Mus musculus GN=Lrpprc PE=1 SV=2	0.388738	SJCHGC10220
Contig04112	Mucin-like protein 1 OS=Saccharomyces cerevisiae GN=MUC1 PE=1 SV=2	0.388718	SJCHGC05600
Contig08078	Leucyl-tRNA synthetase, cytoplasmic OS=Homo sapiens GN=LARS PE=1 SV=2	0.388698	SJCHGC09819
Contig02019	Putative pre-mRNA-splicing factor ATP-dependent RNA helicase DHX16 OS=Homo sapiens GN=DHX16 PE=1 SV=2	0.388661	SJCHGC03421
Contig06135	Probable GTP-binding protein engB OS=Mycoplasma genitalium GN=engB PE=3 SV=1	0.388638	SJCHGC07746
Contig03207	Membrane protein oxaA 1 OS=Streptococcus pyogenes serotype M18 GN=oxaA1 PE=3 SV=1	0.388468	SJCHGC04658
Contig03311	Probable dolichyl-P-Man:Man(7)GlcNAc(2)-PP-dolichyl-alpha-1,6-mannosyltransferase OS=Caenorhabditis elegans GN=ZC513.5 PE=1 SV=2	0.388321	SJCHGC04766
Contig08418	Signal recognition particle 19 kDa protein OS=Pongo abelii GN=SRP19 PE=2 SV=2	0.388319	SJCHGC10190
Contig12727	Uncharacterized protein ycf45 OS=Porphyra purpurea GN=ycf45 PE=3 SV=1	0.388256	SJCHGC14778
Contig01222	NudC domain-containing protein 3 OS=Pongo abelii GN=NUDCD3 PE=2 SV=1	0.388147	SJCHGC02542
Contig03108	Ribosomal RNA large subunit methyltransferase N OS=Staphylococcus sciuri GN=rlmN PE=3 SV=1	0.388127	SJCHGC04556
Contig13502	BEACH domain-containing protein lvsF OS=Dictyostelium discoideum GN=lvsF PE=4 SV=1	0.388037	SJCHGC15622
Contig03009	Rhomboid-related protein 3 OS=Mus musculus GN=Rhbdl3 PE=2 SV=1	0.387883	SJCHGC04450
Contig03950	p21-activated protein kinase-interacting protein 1-like OS=Danio rerio GN=pak1ip1 PE=2 SV=1	0.387831	SJCHGC05431
Contig04222	Histone H4 OS=Xenopus laevis PE=1 SV=2	0.387795	SJCHGC05715
Contig00681	Myosin heavy chain, muscle OS=Drosophila melanogaster GN=Mhc PE=1 SV=4	0.387773	SJCHGC01885
Contig11003	Guanine nucleotide-binding protein G(I)/G(S)/G(O) subunit gamma-3 OS=Homo sapiens GN=GNG3 PE=2 SV=1	0.387766	SJCHGC12940
Contig03718	BTB/POZ domain-containing protein KCTD10 OS=Mus musculus GN=Kctd10 PE=2 SV=1	0.387762	SJCHGC05191
Contig02791	WD repeat-containing protein 46 OS=Mus musculus GN=Wdr46 PE=2 SV=1	0.387691	SJCHGC04221
Contig05371	Nitrilase homolog 2-A OS=Xenopus laevis GN=nit2a PE=2 SV=1	0.387645	SJCHGC06938
Contig11044	RWD domain-containing protein 2A OS=Macaca fascicularis GN=RWDD2A PE=2 SV=1	0.387639	SJCHGC12985
Contig06805	Malate dehydrogenase OS=Halobacterium salinarium GN=mdh PE=3 SV=1	0.387622	SJCHGC08440
Contig05717	Nuclear prelamin A recognition factor-like protein OS=Mus musculus GN=Narfl PE=2 SV=2	0.38759	SJCHGC07301
Contig04211	Transketolase OS=Rattus norvegicus GN=Tkt PE=1 SV=1	0.387534	SJCHGC05704
Contig02180	Putative ribosomal RNA methyltransferase R74.7 OS=Caenorhabditis elegans GN=R74.7 PE=2 SV=3	0.387471	SJCHGC03585
Contig01224	Phospholipid scramblase 1 OS=Homo sapiens GN=PLSCR1 PE=1 SV=1	0.38744	SJCHGC02545
Contig06136	Mitotic spindle assembly checkpoint protein MAD1 OS=Cricetulus griseus GN=MAD1L1 PE=2 SV=1	0.387277	SJCHGC07747
Contig04966	Reticulon-1 OS=Rattus norvegicus GN=Rtn1 PE=2 SV=1	0.387264	SJCHGC06495
Contig01376	Glucose 1,6-bisphosphate synthase OS=Pongo abelii GN=PGM2L1 PE=2 SV=1	0.387262	SJCHGC02720
Contig13842	Flagellar protein fliS OS=Escherichia coli (strain K12) GN=fliS PE=3 SV=1	0.387225	SJCHGC15997
Contig00485	tRNA guanosine-2'-O-methyltransferase TRM11 homolog OS=Gallus gallus GN=TRMT11 PE=2 SV=1	0.387223	SJCHGC01461
Contig11179	Protein GRC3 OS=Candida albicans GN=GRC3 PE=3 SV=1	0.38719	SJCHGC13133
Contig10656	Putative uncharacterized protein YHL042W OS=Saccharomyces cerevisiae GN=YHL042W PE=1 SV=1	0.387186	SJCHGC12576
Contig07507	Histone-binding protein RBBP7 OS=Gallus gallus GN=RBBP7 PE=1 SV=1	0.387123	SJCHGC09173
Contig04928	26S proteasome non-ATPase regulatory subunit 3 OS=Bos taurus GN=PSMD3 PE=2 SV=1	0.387112	SJCHGC06456
Contig04307	Replication factor C subunit 2 OS=Bos taurus GN=RFC2 PE=2 SV=1	0.386998	SJCHGC05804
Contig03679	Glutathione synthetase OS=Xenopus laevis GN=gss PE=2 SV=1	0.386995	SJCHGC05152
Contig06982	THO complex subunit 1 OS=Homo sapiens GN=THOC1 PE=1 SV=1	0.386902	SJCHGC08626
Contig01837	Integrator complex subunit 9 OS=Mus musculus GN=Ints9 PE=2 SV=1	0.386837	SJCHGC03226
Contig01520	Sodium/potassium-transporting ATPase subunit beta-1 OS=Caenorhabditis elegans GN=nkb-1 PE=1 SV=1	0.38666	SJCHGC02877
Contig04807	AP-1 complex subunit sigma-2 OS=Bos taurus GN=AP1S2 PE=2 SV=1	0.386526	SJCHGC06331
Contig11579	Peroxiredoxin-2 OS=Rattus norvegicus GN=Prdx2 PE=1 SV=3	0.3865	SJCHGC13567
Contig01017	Nucleotide exchange factor SIL1 OS=Bos taurus GN=SIL1 PE=2 SV=1	0.386281	SJCHGC02304
Contig01554	Cytosolic 5'-nucleotidase III OS=Gallus gallus GN=NT5C3 PE=1 SV=3	0.386184	SJCHGC02917
Contig04011	Mitogen-activated protein kinase kinase kinase kinase 3 OS=Homo sapiens GN=MAP4K3 PE=1 SV=1	0.386121	SJCHGC05496
Contig07827	Uncharacterized protein C2orf25 homolog, mitochondrial OS=Mus musculus PE=2 SV=1	0.386115	SJCHGC09515
Contig05801	Plasma membrane calcium-transporting ATPase 2 (Fragment) OS=Oreochromis mossambicus GN=atp2b2 PE=2 SV=1	0.386031	SJCHGC07390
Contig04716	Calnexin OS=Pongo abelii GN=CANX PE=2 SV=2	0.38594	SJCHGC06234
Contig09188	Uncharacterized protein bbp_081 OS=Buchnera aphidicola subsp. Baizongia pistaciae GN=bbp_081 PE=4 SV=1	0.385882	SJCHGC10990
Contig05404	Exopolysaccharide production protein exoF OS=Rhizobium meliloti GN=exoF PE=4 SV=1	0.385866	SJCHGC06974
Contig06298	Transmembrane and ubiquitin-like domain-containing protein 1 OS=Homo sapiens GN=TMUB1 PE=1 SV=1	0.385789	SJCHGC07917
Contig04687	Synapse-associated protein 1 OS=Mus musculus GN=Syap1 PE=1 SV=1	0.385732	SJCHGC06203
Contig10268	Flagellar biosynthetic protein flhB OS=Buchnera aphidicola subsp. Baizongia pistaciae GN=flhB PE=3 SV=1	0.385621	SJCHGC12159
Contig00538	Annexin A5 OS=Gallus gallus GN=ANXA5 PE=1 SV=2	0.385498	SJCHGC01577
Contig12203	DNA-directed RNA polymerase subunit beta OS=Coxiella burnetii (strain RSA 331 / Henzerling II) GN=rpoB PE=3 SV=1	0.385434	SJCHGC14223
Contig01369	Mannosyl-oligosaccharide alpha-1,2-mannosidase isoform 1 OS=Drosophila melanogaster GN=alpha-Man-I PE=1 SV=2	0.385432	SJCHGC02710
Contig03801	NEFA-interacting nuclear protein NIP30 OS=Homo sapiens GN=NIP30 PE=2 SV=1	0.385418	SJCHGC05279
Contig00001	Histone H2B OS=Drosophila teissieri GN=His2B PE=3 SV=3	0.385361	FL655576
Contig04425	Rab3 GTPase-activating protein non-catalytic subunit OS=Homo sapiens GN=RAB3GAP2 PE=1 SV=1	0.384935	SJCHGC05928
Contig03294	Putative ribosomal RNA methyltransferase 2 OS=Homo sapiens GN=FTSJ2 PE=1 SV=1	0.384865	SJCHGC04749
Contig04100	Methionine aminopeptidase 2 OS=Bos taurus GN=METAP2 PE=2 SV=1	0.384767	SJCHGC05588
Contig03210	Inosine triphosphate pyrophosphatase OS=Mus musculus GN=Itpa PE=2 SV=2	0.384683	SJCHGC04661
Contig06413	Interleukin-16 OS=Pan troglodytes GN=IL16 PE=2 SV=1	0.384634	SJCHGC08032
Contig03079	1-phosphatidylinositol-4,5-bisphosphate phosphodiesterase epsilon-1 OS=Mus musculus GN=Plce1 PE=1 SV=2	0.384491	SJCHGC04524
Contig00910	RING finger protein PFF0165c OS=Plasmodium falciparum (isolate 3D7) GN=PFF0165c PE=2 SV=1	0.384458	SJCHGC02187
Contig09248	Cytochrome b OS=Trypanosoma brucei brucei GN=MT-CYB PE=3 SV=1	0.384397	SJCHGC11054
Contig04675	Plasmolipin OS=Mus musculus GN=Pllp PE=2 SV=1	0.384368	SJCHGC06191
Contig00634	Putative thiosulfate sulfurtransferase KAT OS=Homo sapiens GN=KAT PE=1 SV=3	0.384337	SJCHGC01785
Contig07570	Desmocollin-3 OS=Mus musculus GN=Dsc3 PE=1 SV=2	0.384272	SJCHGC09237
Contig00267	Protein BCCIP homolog OS=Xenopus tropicalis GN=bccip PE=2 SV=1	0.384248	SJCHGC01003
Contig07866	Glutamate [NMDA] receptor-associated protein 1 OS=Bos taurus GN=GRINA PE=2 SV=1	0.384139	SJCHGC09561
Contig07060	Uncharacterized protein L399 OS=Acanthamoeba polyphaga mimivirus GN=MIMI_L399 PE=1 SV=1	0.384058	SJCHGC08708
Contig09389	Protein DSE1 OS=Candida albicans GN=DSE1 PE=3 SV=1	0.384041	SJCHGC11205
Contig11563	Leukocyte elastase inhibitor A OS=Rattus norvegicus GN=Serpinb1a PE=2 SV=1	0.38392	SJCHGC13548
Contig02174	Negative elongation factor D OS=Sus scrofa GN=TH1L PE=3 SV=1	0.383908	SJCHGC03579
Contig10701	NIL	0.383858	SJCHGC12623
Contig07159	Mitochondrial chaperone BCS1 OS=Bos taurus GN=BCS1L PE=2 SV=1	0.383776	SJCHGC08811
Contig13125	3-ketodihydrosphingosine reductase OS=Homo sapiens GN=KDSR PE=1 SV=1	0.383746	SJCHGC15216
Contig01463	Solute carrier family 2, facilitated glucose transporter member 2 OS=Rattus norvegicus GN=Slc2a2 PE=2 SV=1	0.383722	SJCHGC02813
Contig01238	RNA-binding protein FUS OS=Mus musculus GN=Fus PE=2 SV=1	0.383687	SJCHGC02560
Contig00385	F-box only protein 8 OS=Homo sapiens GN=FBXO8 PE=2 SV=1	0.383426	SJCHGC01249
Contig03959	Probable ATP-dependent RNA helicase DDX47 OS=Mus musculus GN=Ddx47 PE=2 SV=2	0.383372	SJCHGC05440
Contig04651	UV excision repair protein RAD23 homolog B OS=Bos taurus GN=RAD23B PE=2 SV=1	0.382972	SJCHGC06167
Contig06218	Syntaxin-binding protein 1 OS=Rattus norvegicus GN=Stxbp1 PE=1 SV=1	0.382944	SJCHGC07833
Contig11174	Multidrug resistance protein 17 OS=Arabidopsis thaliana GN=MDR17 PE=1 SV=1	0.382902	SJCHGC13128
Contig07497	TFIIH basal transcription factor complex helicase subunit OS=Mus musculus GN=Ercc2 PE=2 SV=1	0.382782	SJCHGC09163
Contig03403	Phosphorylase b kinase gamma catalytic chain, skeletal muscle isoform OS=Rattus norvegicus GN=Phkg1 PE=2 SV=2	0.382704	SJCHGC04866
Contig04292	Oxysterol-binding protein 1 OS=Mus musculus GN=Osbp PE=1 SV=2	0.382547	SJCHGC05787
Contig07466	60 kDa heat shock protein, mitochondrial OS=Gallus gallus GN=HSPD1 PE=1 SV=1	0.382456	SJCHGC09129
Contig11159	NIL	0.382432	SJCHGC13109
Contig04778	Mitochondrial import inner membrane translocase subunit Tim23 OS=Xenopus laevis GN=timm23 PE=2 SV=1	0.382416	SJCHGC06299
Contig00219	Protein arginine N-methyltransferase OS=Cricetulus longicaudatus PE=2 SV=2	0.382406	SJCHGC00903
Contig03493	Uncharacterized protein DDB_G0286591 OS=Dictyostelium discoideum GN=DDB_G0286591 PE=4 SV=1	0.38239	SJCHGC04959
Contig04766	Apoptosis regulator BAX OS=Homo sapiens GN=BAX PE=1 SV=1	0.382216	SJCHGC06286
Contig00324	Protein transport protein Sec23A OS=Pongo abelii GN=SEC23A PE=2 SV=1	0.382078	SJCHGC01121
Contig01181	Striatin OS=Homo sapiens GN=STRN PE=1 SV=4	0.382072	SJCHGC02498
Contig11431	Dynein heavy chain (Fragment) OS=Oncorhynchus mykiss PE=2 SV=1	0.381992	SJCHGC13405
Contig07348	Melanotransferrin OS=Oryctolagus cuniculus GN=Mfi2 PE=2 SV=1	0.381866	SJCHGC09008
Contig02958	Programmed cell death protein 10 OS=Mus musculus GN=Pdcd10 PE=2 SV=1	0.381835	SJCHGC04396
Contig05163	Serine/threonine-protein kinase PINK1, mitochondrial OS=Mus musculus GN=Pink1 PE=2 SV=2	0.381792	SJCHGC06712
Contig09523	Serine/threonine-protein kinase Kist OS=Pongo abelii GN=UHMK1 PE=2 SV=1	0.381718	SJCHGC11347
Contig08233	Prolipoprotein diacylglyceryl transferase OS=Protochlamydia amoebophila (strain UWE25) GN=lgt PE=3 SV=1	0.381717	SJCHGC09988
Contig07752	Putative adenosylhomocysteinase 3 OS=Homo sapiens GN=AHCYL2 PE=1 SV=1	0.381606	SJCHGC09432
Contig00832	Tumor necrosis factor, alpha-induced protein 8 OS=Xenopus tropicalis GN=tnfaip8 PE=2 SV=1	0.381531	SJCHGC02094
Contig04803	ATP-dependent RNA helicase A OS=Homo sapiens GN=DHX9 PE=1 SV=4	0.381504	SJCHGC06326
Contig13755	Actin-related protein 6 OS=Gallus gallus GN=ACTR6 PE=2 SV=1	0.381299	SJCHGC15904
Contig03853	GRB2-related adapter protein OS=Homo sapiens GN=GRAP PE=1 SV=1	0.381277	SJCHGC05332
Contig07640	Histone-binding protein RBBP4 OS=Bos taurus GN=RBBP4 PE=1 SV=3	0.381238	SJCHGC09312
Contig02105	Anaphase-promoting complex subunit 6 OS=Dictyostelium discoideum GN=anapc6 PE=3 SV=1	0.381044	SJCHGC03508
Contig05811	Cyclin-H OS=Mus musculus GN=Ccnh PE=2 SV=2	0.380999	SJCHGC07401
Contig00135	23 kDa integral membrane protein OS=Schistosoma mansoni PE=2 SV=1	0.380995	SJCHGC00675
Contig08452	Tyrosine-protein phosphatase 3 OS=Dictyostelium discoideum GN=ptpC PE=2 SV=2	0.380953	SJCHGC10228
Contig00381	60S ribosomal protein L30 OS=Ophiophagus hannah GN=RPL30 PE=3 SV=2	0.380919	SJCHGC01242
Contig04743	Microtubule-associated protein RP/EB family member 1 OS=Pongo abelii GN=MAPRE1 PE=2 SV=3	0.380825	SJCHGC06263
Contig07809	Protein SCO1 homolog, mitochondrial OS=Bos taurus GN=SCO1 PE=2 SV=1	0.380787	SJCHGC09495
Contig04117	Thioredoxin domain-containing protein 11 OS=Mus musculus GN=Txndc11 PE=2 SV=1	0.380757	SJCHGC05605
Contig03997	T-complex protein 1 subunit epsilon OS=Macaca fascicularis GN=CCT5 PE=2 SV=1	0.380737	SJCHGC05482
Contig00213	5'-AMP-activated protein kinase subunit beta-2 OS=Mus musculus GN=Prkab2 PE=2 SV=1	0.38069	SJCHGC00891
Contig10983	Envelope glycoprotein OS=Bunyavirus germiston GN=M PE=3 SV=1	0.380683	SJCHGC12919
Contig04139	Protein ARMET OS=Rattus norvegicus GN=Armet PE=1 SV=1	0.380668	SJCHGC05629
Contig03723	Ubiquitin carboxyl-terminal hydrolase 4 OS=Mus musculus GN=Usp4 PE=2 SV=2	0.380641	SJCHGC05197
Contig14110	L-aspartate oxidase OS=Aquifex aeolicus GN=nadB PE=3 SV=1	0.380519	SJCHGC16291
Contig05018	Ras-related protein Rab-39A OS=Mus musculus GN=Rab39 PE=2 SV=1	0.380203	SJCHGC06552
Contig04817	Vitamin B12 import ATP-binding protein btuD OS=Shigella sonnei (strain Ss046) GN=btuD PE=3 SV=1	0.380146	SJCHGC06341
Contig04441	U4/U6.U5 tri-snRNP-associated protein 2 OS=Homo sapiens GN=USP39 PE=1 SV=2	0.38009	SJCHGC05944
Contig01491	V-type proton ATPase 21 kDa proteolipid subunit OS=Bos taurus GN=ATP6V0B PE=2 SV=1	0.380031	SJCHGC02846
Contig02096	NIL	0.379881	SJCHGC03499
Contig01414	Bromodomain adjacent to zinc finger domain protein 2A OS=Homo sapiens GN=BAZ2A PE=1 SV=3	0.379833	SJCHGC02758
Contig07090	NAD-dependent deacetylase sirtuin-5 OS=Rattus norvegicus GN=Sirt5 PE=2 SV=1	0.379786	SJCHGC08739
Contig00297	RNA pseudouridylate synthase domain-containing protein 2 OS=Homo sapiens GN=RPUSD2 PE=1 SV=2	0.37978	SJCHGC01065
Contig02104	Pyruvate dehydrogenase E1 component subunit beta, mitochondrial OS=Homo sapiens GN=PDHB PE=1 SV=3	0.379733	SJCHGC03507
Contig12300	Geminin OS=Homo sapiens GN=GMNN PE=1 SV=1	0.379595	SJCHGC14326
Contig05033	Translocation-associated membrane protein 1 OS=Rattus norvegicus GN=Tram1 PE=2 SV=3	0.379532	SJCHGC06568
Contig00959	Dynein light chain Tctex-type 1 OS=Homo sapiens GN=DYNLT1 PE=1 SV=1	0.379511	SJCHGC02243
Contig08392	Alpha-endosulfine OS=Mus musculus GN=Ensa PE=1 SV=1	0.379503	SJCHGC10163
Contig04299	Coatomer subunit zeta-1 OS=Mus musculus GN=Copz1 PE=2 SV=1	0.379503	SJCHGC05794
Contig01283	Putative N-acetylglucosamine-6-phosphate deacetylase OS=Mus musculus GN=Amdhd2 PE=2 SV=1	0.379482	SJCHGC02614
Contig03363	39S ribosomal protein L44, mitochondrial OS=Homo sapiens GN=MRPL44 PE=1 SV=1	0.379373	SJCHGC04824
Contig01947	Glucans biosynthesis glucosyltransferase H OS=Wigglesworthia glossinidia brevipalpis GN=mdoH PE=3 SV=1	0.379341	SJCHGC03343
Contig04603	Replication factor C subunit 5 OS=Homo sapiens GN=RFC5 PE=1 SV=1	0.379231	SJCHGC06117
Contig07610	Transmembrane protein 147 OS=Mus musculus GN=Tmem147 PE=2 SV=1	0.379068	SJCHGC09281
Contig13703	Eukaryotic translation initiation factor 3 subunit A OS=Zea mays GN=TIF3A1 PE=2 SV=1	0.379016	SJCHGC15843
Contig03378	Phosphatidylserine synthase 2 OS=Mus musculus GN=Ptdss2 PE=2 SV=2	0.378894	SJCHGC04840
Contig04001	Sodium/potassium-transporting ATPase subunit beta-2 OS=Drosophila melanogaster GN=nrv2 PE=1 SV=2	0.378809	SJCHGC05486
Contig09506	Uncharacterized 10.8 kDa protein in IEN-PE38 intergenic region OS=Autographa californica nuclear polyhedrosis virus PE=4 SV=1	0.378808	SJCHGC11328
Contig04912	Phosphatidylinositol 3-kinase catalytic subunit type 3 OS=Rattus norvegicus GN=Pik3c3 PE=2 SV=1	0.37876	SJCHGC06440
Contig05458	Hexokinase-2 OS=Homo sapiens GN=HK2 PE=1 SV=2	0.378738	SJCHGC07032
Contig02016	Transmembrane protein 129 OS=Danio rerio GN=tmem129 PE=2 SV=1	0.378617	SJCHGC03418
Contig03483	E3 ubiquitin-protein ligase SHPRH OS=Homo sapiens GN=SHPRH PE=1 SV=2	0.378597	SJCHGC04949
Contig00945	85 kDa calcium-independent phospholipase A2 OS=Rattus norvegicus GN=Pla2g6 PE=2 SV=1	0.378595	SJCHGC02225
Contig01458	Kazal-type serine protease inhibitor domain-containing protein 1 OS=Homo sapiens GN=KAZALD1 PE=1 SV=1	0.378579	SJCHGC02807
Contig13632	Putative amino acid permease F13H10.3 OS=Caenorhabditis elegans GN=F13H10.3 PE=2 SV=2	0.378428	SJCHGC15764
Contig05661	Cleavage and polyadenylation specificity factor subunit 3 OS=Homo sapiens GN=CPSF3 PE=1 SV=1	0.378403	SJCHGC07243
Contig07940	UPF0506 protein SJCHGC02380 OS=Schistosoma japonicum GN=SJCHGC02380 PE=2 SV=1	0.37821	SJCHGC09643
Contig01177	Bis(5'-adenosyl)-triphosphatase OS=Mus musculus GN=Fhit PE=2 SV=3	0.378207	SJCHGC02494
Contig03519	Ankyrin repeat-containing protein C20orf12 homolog OS=Macaca fascicularis GN=QccE-20932 PE=2 SV=2	0.37814	SJCHGC04985
Contig07486	Membrane-bound transcription factor site-1 protease OS=Rattus norvegicus GN=Mbtps1 PE=1 SV=1	0.378098	SJCHGC09151
Contig01007	Uncharacterized protein MG323.1 OS=Mycoplasma genitalium GN=MG323.1 PE=4 SV=1	0.378091	SJCHGC02293
Contig03093	Proline oxidase, mitochondrial OS=Drosophila melanogaster GN=slgA PE=1 SV=2	0.378075	SJCHGC04540
Contig01298	Developmentally-regulated GTP-binding protein 2 OS=Homo sapiens GN=DRG2 PE=2 SV=1	0.377986	SJCHGC02630
Contig01120	Protein IFH1 OS=Saccharomyces cerevisiae GN=IFH1 PE=1 SV=1	0.377954	SJCHGC02420
Contig01407	Actin-related protein 2/3 complex subunit 3 OS=Bos taurus GN=ARPC3 PE=1 SV=3	0.377869	SJCHGC02751
Contig13837	Probable manganese transport protein mntH OS=Staphylococcus epidermidis (strain ATCC 12228) GN=mntH PE=3 SV=1	0.377741	SJCHGC15990
Contig04985	Mitochondrial import inner membrane translocase subunit Tim16 OS=Mus musculus GN=Timm16 PE=2 SV=1	0.37772	SJCHGC06517
Contig00203	ATP synthase subunit gamma, mitochondrial OS=Bos taurus GN=ATP5C1 PE=1 SV=3	0.377567	SJCHGC00871
Contig03083	Coiled-coil and C2 domain-containing protein 1B OS=Rattus norvegicus GN=Cc2d1b PE=2 SV=2	0.377565	SJCHGC04528
Contig10142	CTP synthase 1 OS=Mus musculus GN=Ctps PE=1 SV=2	0.377532	SJCHGC12023
Contig03514	26S protease regulatory subunit 4 OS=Rattus norvegicus GN=Psmc1 PE=2 SV=1	0.377496	SJCHGC04980
Contig01233	Adenosylhomocysteinase B OS=Xenopus laevis GN=ahcy-B PE=2 SV=1	0.377403	SJCHGC02555
Contig07315	Transmembrane protein 68 OS=Homo sapiens GN=TMEM68 PE=2 SV=2	0.377058	SJCHGC08974
Contig07767	Anhydro-N-acetylmuramic acid kinase OS=Thiomicrospira crunogena (strain XCL-2) GN=anmK PE=3 SV=2	0.377004	SJCHGC09448
Contig03971	Isocitrate dehydrogenase [NAD] subunit gamma, mitochondrial OS=Mus musculus GN=Idh3g PE=1 SV=1	0.376944	SJCHGC05454
Contig04161	6-phosphogluconate dehydrogenase, decarboxylating OS=Mus musculus GN=Pgd PE=2 SV=3	0.376892	SJCHGC05652
Contig02669	Choline dehydrogenase, mitochondrial OS=Homo sapiens GN=CHDH PE=2 SV=1	0.376861	SJCHGC04093
Contig06171	Uncharacterized protein YMR209C OS=Saccharomyces cerevisiae GN=YMR209C PE=1 SV=1	0.376715	SJCHGC07783
Contig00123	Bax inhibitor 1 OS=Sus scrofa GN=TEGT PE=2 SV=1	0.376714	SJCHGC00634
Contig02773	Cytochrome c oxidase subunit 1 OS=Trypanosoma brucei brucei GN=COXI PE=3 SV=1	0.376696	SJCHGC04203
Contig04314	Transmembrane protein 145 OS=Mus musculus GN=Tmem145 PE=1 SV=1	0.37669	SJCHGC05811
Contig04887	Zinc finger MYND domain-containing protein 11 OS=Homo sapiens GN=ZMYND11 PE=1 SV=1	0.376575	SJCHGC06414
Contig12012	NIL	0.376537	SJCHGC14020
Contig00575	UPF0279 protein C14orf129 OS=Homo sapiens GN=C14orf129 PE=1 SV=2	0.376457	SJCHGC01656
Contig14045	Genetic suppressor element 1 OS=Danio rerio GN=gse1 PE=4 SV=1	0.376427	SJCHGC16220
Contig12058	Cytochrome c oxidase subunit 1 OS=Leishmania tarentolae GN=COI PE=3 SV=1	0.376303	SJCHGC14069
Contig01079	Vacuolar protein sorting-associated protein 26B OS=Xenopus tropicalis GN=vps26b PE=2 SV=1	0.376283	SJCHGC02373
Contig07195	UPF0507 protein GA19338 OS=Drosophila pseudoobscura pseudoobscura GN=GA19338 PE=3 SV=1	0.376198	SJCHGC08850
Contig03677	Alpha-1,3-mannosyltransferase ALG2 OS=Mus musculus GN=Alg2 PE=2 SV=2	0.376145	SJCHGC05150
Contig04703	Integrin beta-1-B OS=Xenopus laevis GN=itgb1-B PE=2 SV=1	0.37605	SJCHGC06221
Contig11727	Nitrilase homolog 2 OS=Xenopus tropicalis GN=nit2 PE=2 SV=1	0.37597	SJCHGC13723
Contig05150	Elongation of very long chain fatty acids protein 7 OS=Mus musculus GN=Elovl7 PE=2 SV=1	0.375918	SJCHGC06698
Contig07294	SAP30-binding protein OS=Mus musculus GN=Sap30bp PE=2 SV=2	0.375905	SJCHGC08953
Contig09598	NIL	0.375841	SJCHGC11427
Contig00510	Putative flagella-related protein D OS=Methanocaldococcus jannaschii GN=flaD PE=4 SV=2	0.375828	SJCHGC01514
Contig01727	Uncharacterized WD repeat-containing protein C18.05c OS=Schizosaccharomyces pombe GN=SPCC18.05c PE=2 SV=1	0.375756	SJCHGC03103
Contig04087	NIF3-like protein 1 OS=Homo sapiens GN=NIF3L1 PE=1 SV=2	0.375674	SJCHGC05574
Contig01359	Clathrin heavy chain 1 OS=Homo sapiens GN=CLTC PE=1 SV=5	0.375563	SJCHGC02697
Contig10777	Protein ced-11 OS=Caenorhabditis elegans GN=ced-11 PE=2 SV=1	0.375497	SJCHGC12704
Contig03312	DNA-(apurinic or apyrimidinic site) lyase 2 OS=Bos taurus GN=APEX2 PE=2 SV=1	0.375469	SJCHGC04767
Contig07227	Sodium/potassium/calcium exchanger 4 OS=Mus musculus GN=Slc24a4 PE=2 SV=1	0.375455	SJCHGC08885
Contig02891	Pyruvate carboxylase, mitochondrial OS=Mus musculus GN=Pc PE=1 SV=1	0.375417	SJCHGC04324
Contig10468	Ubiquitin-conjugating enzyme E2 G2 OS=Mus musculus GN=Ube2g2 PE=2 SV=1	0.375394	SJCHGC12373
Contig01507	G-protein coupled receptor 143 OS=Mus musculus GN=Gpr143 PE=2 SV=1	0.375369	SJCHGC02863
Contig03566	Sentrin-specific protease 8 OS=Mus musculus GN=Senp8 PE=1 SV=2	0.375206	SJCHGC05036
Contig04257	Zinc finger protein SFP1 OS=Saccharomyces cerevisiae GN=SFP1 PE=1 SV=1	0.375192	SJCHGC05751
Contig01545	Porphobilinogen deaminase OS=Rattus norvegicus GN=Hmbs PE=1 SV=2	0.375162	SJCHGC02908
Contig07337	Putative protein tag-308 OS=Caenorhabditis elegans GN=tag-308 PE=2 SV=3	0.375154	SJCHGC08997
Contig07263	Bloom syndrome protein OS=Homo sapiens GN=BLM PE=1 SV=1	0.375147	SJCHGC08921
Contig08128	Glutaminase 1 OS=Bradyrhizobium japonicum GN=glsA1 PE=3 SV=1	0.375006	SJCHGC09872
Contig03760	Arginyl-tRNA--protein transferase 1 OS=Macaca fascicularis GN=ATE1 PE=2 SV=1	0.37498	SJCHGC05236
Contig04761	WD repeat-containing protein 61 OS=Gallus gallus GN=WDR61 PE=2 SV=1	0.374898	SJCHGC06281
Contig11353	TSC22 domain family protein 1 OS=Pongo abelii GN=TSC22D1 PE=2 SV=2	0.37482	SJCHGC13326
Contig07115	UPF0568 protein C14orf166 homolog OS=Xenopus laevis PE=2 SV=1	0.37467	SJCHGC08765
Contig01133	UPF0565 protein C2orf69 homolog OS=Danio rerio GN=zgc:153521 PE=2 SV=1	0.374655	SJCHGC02440
Contig03098	CpG-binding protein OS=Homo sapiens GN=CXXC1 PE=1 SV=2	0.374561	SJCHGC04545
Contig04864	Collagen alpha-1(XV) chain OS=Mus musculus GN=Col15a1 PE=1 SV=2	0.374518	SJCHGC06390
Contig00099	Serpin B6 OS=Macaca fascicularis GN=SERPINB6 PE=2 SV=1	0.374446	SJCHGC00560
Contig11340	V-type proton ATPase subunit D OS=Oryctolagus cuniculus GN=ATP6V1D PE=2 SV=1	0.374385	SJCHGC13312
Contig03900	Transmembrane 9 superfamily member 2 OS=Rattus norvegicus GN=Tm9sf2 PE=2 SV=1	0.374307	SJCHGC05381
Contig04837	Actin-related protein 2 OS=Xenopus tropicalis GN=actr2 PE=2 SV=1	0.374304	SJCHGC06362
Contig03746	Nuclear pore complex protein Nup93 OS=Xenopus tropicalis GN=nup93 PE=2 SV=1	0.374259	SJCHGC05220
Contig04835	Signal recognition particle receptor subunit alpha OS=Homo sapiens GN=SRPR PE=1 SV=2	0.37425	SJCHGC06360
Contig07146	Transcription-repair-coupling factor OS=Helicobacter pylori J99 GN=mfd PE=3 SV=1	0.37419	SJCHGC08798
Contig00963	Calcium-binding mitochondrial carrier protein SCaMC-1 OS=Bos taurus GN=SLC25A24 PE=2 SV=1	0.37414	SJCHGC02247
Contig01323	Protein VTS1 OS=Candida glabrata GN=VTS1 PE=3 SV=1	0.373863	SJCHGC02660
Contig01317	RNA-binding protein 7 OS=Mus musculus GN=Rbm7 PE=1 SV=1	0.373771	SJCHGC02653
Contig07877	E3 ubiquitin-protein ligase LRSAM1 OS=Mus musculus GN=Lrsam1 PE=2 SV=1	0.373646	SJCHGC09572
Contig04048	Forkhead-associated domain-containing protein 1 OS=Mus musculus GN=Fhad1 PE=2 SV=1	0.37364	SJCHGC05535
Contig06063	Serine/threonine-protein phosphatase 1 regulatory subunit 10 OS=Sus scrofa GN=PPP1R10 PE=3 SV=1	0.37363	SJCHGC07668
Contig01691	CD59 glycoprotein OS=Sus scrofa GN=CD59 PE=1 SV=1	0.373624	SJCHGC03061
Contig13901	Protein msa OS=Staphylococcus aureus (strain MW2) GN=msa PE=3 SV=1	0.373501	SJCHGC16060
Contig10153	Transforming growth factor beta-1-induced transcript 1 protein OS=Bos taurus GN=TGFB1I1 PE=2 SV=2	0.373328	SJCHGC12034
Contig03450	U4/U6 small nuclear ribonucleoprotein Prp3 OS=Pongo abelii GN=PRPF3 PE=2 SV=1	0.373247	SJCHGC04915
Contig00029	Uncharacterized protein yddK OS=Bacillus subtilis GN=yddK PE=4 SV=1	0.373211	SJCHGC00241
Contig00122	Bax inhibitor 1 OS=Homo sapiens GN=TEGT PE=1 SV=2	0.373194	SJCHGC00633
Contig00207	Transmembrane emp24 domain-containing protein 10 OS=Oryctolagus cuniculus GN=TMED10 PE=1 SV=1	0.373118	SJCHGC00879
Contig03817	Tryptophanyl-tRNA synthetase, cytoplasmic OS=Bos taurus GN=WARS PE=1 SV=3	0.373004	SJCHGC05295
Contig00284	Glucosamine-6-phosphate isomerase OS=Drosophila melanogaster GN=Gnpda1 PE=2 SV=1	0.37298	SJCHGC01037
Contig02075	DNA ligase 1 OS=Homo sapiens GN=LIG1 PE=1 SV=1	0.372947	SJCHGC03478
Contig13535	Acetolactate synthase OS=Bacillus subtilis GN=alsS PE=2 SV=2	0.372876	SJCHGC15655
Contig04994	Protein SEC13 homolog OS=Rattus norvegicus GN=Sec13 PE=1 SV=1	0.372622	SJCHGC06526
Contig00917	Alpha-endosulfine OS=Mus musculus GN=Ensa PE=1 SV=1	0.372463	SJCHGC02194
Contig00512	Zinc finger Ran-binding domain-containing protein 2 OS=Rattus norvegicus GN=Zranb2 PE=2 SV=2	0.37243	SJCHGC01517
Contig10982	Uncharacterized protein R561 OS=Acanthamoeba polyphaga mimivirus GN=MIMI_R561 PE=4 SV=1	0.372428	SJCHGC12918
Contig06200	Nuclear pore complex protein Nup107 OS=Mus musculus GN=Nup107 PE=2 SV=1	0.372399	SJCHGC07814
Contig01038	Dihydroorotate dehydrogenase, mitochondrial OS=Mus musculus GN=Dhodh PE=2 SV=2	0.372313	SJCHGC02326
Contig08017	Kanadaptin OS=Homo sapiens GN=SLC4A1AP PE=1 SV=1	0.372266	SJCHGC09745
Contig03544	Bifunctional phosphoglucose/phosphomannose isomerase OS=Sulfolobus tokodaii GN=ST2245 PE=3 SV=1	0.37214	SJCHGC05012
Contig06158	Ryanodine receptor 2 OS=Homo sapiens GN=RYR2 PE=1 SV=2	0.372132	SJCHGC07770
Contig04283	Adenylate kinase isoenzyme 4, mitochondrial OS=Bos taurus GN=AK3L1 PE=2 SV=1	0.371977	SJCHGC05778
Contig04111	Polycomb protein SCMH1 OS=Homo sapiens GN=SCMH1 PE=1 SV=1	0.371883	SJCHGC05599
Contig05348	ADP-ribosyl cyclase 1 OS=Macaca fascicularis GN=CD38 PE=2 SV=1	0.371736	SJCHGC06914
Contig00042	Translation initiation factor IF-3 OS=Lactobacillus plantarum GN=infC PE=3 SV=1	0.371729	SJCHGC00325
Contig10139	Probable replication-associated protein repA1 OS=Buchnera aphidicola subsp. Baizongia pistaciae GN=repA1 PE=3 SV=1	0.371708	SJCHGC12020
Contig03547	Sphingomyelin phosphodiesterase 4 OS=Xenopus laevis GN=smpd4 PE=2 SV=2	0.371541	SJCHGC05016
Contig10059	NAD(P)H-quinone oxidoreductase chain 5, chloroplastic OS=Oryza sativa subsp. indica GN=ndhF PE=3 SV=1	0.371421	SJCHGC11935
Contig00613	Innexin unc-7 OS=Caenorhabditis elegans GN=unc-7 PE=2 SV=1	0.371383	SJCHGC01735
Contig06466	Proton myo-inositol cotransporter OS=Homo sapiens GN=SLC2A13 PE=1 SV=2	0.371356	SJCHGC08087
Contig07190	Polycomb protein EED OS=Mus musculus GN=Eed PE=1 SV=1	0.371261	SJCHGC08844
Contig09253	UPF0378 protein KIAA0100 OS=Mus musculus GN=Kiaa0100 PE=2 SV=1	0.371257	SJCHGC11060
Contig08172	Protein MCM10 homolog OS=Xenopus laevis GN=mcm10 PE=2 SV=2	0.371209	SJCHGC09918
Contig07599	Mothers against decapentaplegic homolog 1 OS=Coturnix coturnix japonica GN=SMAD1 PE=2 SV=1	0.371064	SJCHGC09269
Contig13921	Putative F-box protein At3g10430 OS=Arabidopsis thaliana GN=At3g10430 PE=4 SV=1	0.371045	SJCHGC16084
Contig01870	Probable dynein light chain OS=Schistosoma mansoni PE=3 SV=1	0.370996	SJCHGC03261
Contig09417	DNA polymerase OS=Streptococcus phage Cp-1 GN=5 PE=3 SV=1	0.370987	SJCHGC11236
Contig01490	NIL	0.370877	SJCHGC02845
Contig04681	Phosphatidylinositide phosphatase SAC1-B OS=Danio rerio GN=sacm1lb PE=2 SV=2	0.370628	SJCHGC06197
Contig04402	Protein RMD5 homolog A OS=Mus musculus GN=Rmnd5a PE=2 SV=1	0.370616	SJCHGC05904
Contig01828	Retinal homeobox protein Rx1 OS=Gallus gallus GN=RX1 PE=2 SV=1	0.370591	SJCHGC03217
Contig01471	COP9 signalosome complex subunit 4 OS=Drosophila melanogaster GN=CSN4 PE=1 SV=1	0.370546	SJCHGC02821
Contig11358	Mitochondrial import inner membrane translocase subunit TIM50-C OS=Drosophila melanogaster GN=ttm50 PE=1 SV=2	0.370536	SJCHGC13331
Contig09570	NIL	0.370407	SJCHGC11398
Contig08218	23 kDa integral membrane protein OS=Schistosoma mansoni PE=2 SV=1	0.370368	SJCHGC09969
Contig04464	Alpha-(1,6)-fucosyltransferase OS=Pan troglodytes GN=FUT8 PE=2 SV=1	0.370196	SJCHGC05967
Contig04752	WD repeat-containing protein 57 OS=Bos taurus GN=WDR57 PE=2 SV=1	0.369911	SJCHGC06272
Contig05382	1-acyl-sn-glycerol-3-phosphate acyltransferase alpha OS=Bos taurus GN=AGPAT1 PE=2 SV=1	0.369778	SJCHGC06950
Contig07591	Uncharacterized protein C20orf4 homolog OS=Bos taurus PE=2 SV=1	0.369736	SJCHGC09261
Contig03781	Elongation factor G 2, mitochondrial OS=Mus musculus GN=Gfm2 PE=2 SV=1	0.369598	SJCHGC05257
Contig01859	Natural resistance-associated macrophage protein 2 OS=Homo sapiens GN=SLC11A2 PE=1 SV=2	0.369595	SJCHGC03249
Contig09581	Putative zinc carboxypeptidase PFA0170c OS=Plasmodium falciparum (isolate 3D7) GN=PFA0170c PE=2 SV=1	0.36954	SJCHGC11410
Contig03797	PHD finger protein 7 OS=Rattus norvegicus GN=Phf7 PE=2 SV=1	0.369413	SJCHGC05275
Contig03709	Putative phospholipase B-like 2 OS=Mus musculus PE=1 SV=2	0.369359	SJCHGC05182
Contig07806	Proactivator polypeptide OS=Bos taurus GN=PSAP PE=1 SV=3	0.369293	SJCHGC09492
Contig01677	UPF0506 protein SJCHGC03144 OS=Schistosoma japonicum GN=SJCHGC03144 PE=2 SV=1	0.369042	SJCHGC03047
Contig02567	Mitochondrial fission factor OS=Rattus norvegicus GN=Mff PE=2 SV=1	0.36892	SJCHGC03988
Contig05354	Pol polyprotein (Fragment) OS=Radiation murine leukemia virus (strain Kaplan) GN=pol PE=3 SV=1	0.368805	SJCHGC06920
Contig01931	Ectonucleoside triphosphate diphosphohydrolase 4 OS=Mus musculus GN=Entpd4 PE=2 SV=1	0.368745	SJCHGC03327
Contig03802	Cysteine desulfurase, mitochondrial OS=Pongo abelii GN=NFS1 PE=2 SV=1	0.368728	SJCHGC05280
Contig07686	Minor histocompatibility antigen H13 OS=Homo sapiens GN=HM13 PE=1 SV=1	0.368652	SJCHGC09361
Contig09227	Melanoma receptor tyrosine-protein kinase OS=Xiphophorus maculatus GN=xmrk PE=2 SV=2	0.36864	SJCHGC11031
Contig02128	Epidermin biosynthesis protein epiB OS=Staphylococcus epidermidis GN=epiB PE=4 SV=1	0.368639	SJCHGC03531
Contig03922	Sphingosine-1-phosphate lyase 1 OS=Homo sapiens GN=SGPL1 PE=1 SV=3	0.368555	SJCHGC05403
Contig05494	Glutamate--cysteine ligase OS=Neurospora crassa GN=gcs-1 PE=3 SV=1	0.368549	SJCHGC07070
Contig00308	Serine/threonine-protein kinase 16 OS=Homo sapiens GN=STK16 PE=1 SV=4	0.368513	SJCHGC01087
Contig13521	Cardiolipin synthetase 1 OS=Bacillus anthracis GN=cls1 PE=3 SV=1	0.368495	SJCHGC15641
Contig03612	Myb-like protein K OS=Dictyostelium discoideum GN=mybK PE=3 SV=1	0.368495	SJCHGC05084
Contig10597	Diphosphomevalonate decarboxylase OS=Danio rerio GN=mvd PE=2 SV=1	0.368426	SJCHGC12516
Contig07479	Uncharacterized protein C20orf116 OS=Homo sapiens GN=C20orf116 PE=1 SV=2	0.368397	SJCHGC09143
Contig00180	BAG family molecular chaperone regulator 3 OS=Mus musculus GN=Bag3 PE=1 SV=1	0.368335	SJCHGC00811
Contig02905	Vacuolar protein sorting-associated protein 45 OS=Homo sapiens GN=VPS45 PE=1 SV=1	0.36833	SJCHGC04339
Contig00232	Guanine nucleotide-binding protein G(i) subunit alpha OS=Helisoma trivolvis PE=2 SV=2	0.368254	SJCHGC00931
Contig02929	Translation initiation factor IF-2 OS=Salinibacter ruber (strain DSM 13855) GN=infB PE=3 SV=1	0.368234	SJCHGC04365
Contig02887	30S ribosomal protein S4 OS=Sphingomonas wittichii (strain RW1 / DSM 6014 / JCM 10273) GN=rpsD PE=3 SV=1	0.368176	SJCHGC04320
Contig00429	Hypoxia up-regulated protein 1 OS=Cricetulus griseus GN=HYOU1 PE=2 SV=1	0.368133	SJCHGC01349
Contig05013	Putative uncharacterized transmembrane protein DDB_G0292346 OS=Dictyostelium discoideum GN=DDB_G0292346 PE=4 SV=1	0.368133	SJCHGC06545
Contig02950	Segregation and condensation protein A OS=Bacillus thuringiensis subsp. konkukian GN=scpA PE=3 SV=1	0.368117	SJCHGC04387
Contig01025	UPF0464 protein C15orf44 homolog OS=Gallus gallus GN=RCJMB04_13l3 PE=2 SV=1	0.368076	SJCHGC02312
Contig04904	Undecaprenyl pyrophosphate synthetase OS=Clostridium tetani GN=uppS PE=3 SV=1	0.367904	SJCHGC06431
Contig05026	Protein cereblon OS=Pongo abelii GN=CRBN PE=2 SV=1	0.36789	SJCHGC06561
Contig07287	Protein ariadne-1 homolog OS=Homo sapiens GN=ARIH1 PE=1 SV=2	0.367839	SJCHGC08946
Contig00991	Ectonucleoside triphosphate diphosphohydrolase 6 OS=Rattus norvegicus GN=Entpd6 PE=1 SV=1	0.367804	SJCHGC02276
Contig03926	Peptidyl-tRNA hydrolase 2, mitochondrial OS=Homo sapiens GN=PTRH2 PE=1 SV=1	0.367803	SJCHGC05407
Contig07138	Putative DNA helicase INO80 OS=Magnaporthe grisea GN=INO80 PE=3 SV=1	0.367762	SJCHGC08789
Contig01303	FACT complex subunit SSRP1 OS=Gallus gallus GN=SSRP1 PE=2 SV=2	0.367702	SJCHGC02635
Contig10102	3-octaprenyl-4-hydroxybenzoate carboxy-lyase OS=Neisseria gonorrhoeae (strain ATCC 700825 / FA 1090) GN=ubiD PE=3 SV=1	0.367636	SJCHGC11981
Contig11653	Nitrogen permease regulator 2 OS=Saccharomyces cerevisiae GN=NPR2 PE=1 SV=2	0.367625	SJCHGC13645
Contig04109	Leader peptidase pppA OS=Escherichia coli (strain K12) GN=pppA PE=1 SV=2	0.367561	SJCHGC05597
Contig08891	Ubiquitin-conjugating enzyme E2 G1 OS=Mus musculus GN=Ube2g1 PE=2 SV=3	0.367466	SJCHGC10680
Contig11000	UPF0558 protein C1orf156 homolog OS=Mus musculus PE=2 SV=2	0.367386	SJCHGC12937
Contig07741	Cyclin-related protein FAM58A OS=Mus musculus GN=Fam58a PE=2 SV=2	0.367341	SJCHGC09418
Contig01672	Uncharacterized protein C14orf94 OS=Homo sapiens GN=C14orf94 PE=2 SV=1	0.367339	SJCHGC03042
Contig03665	Solute carrier family 25 member 36-A OS=Danio rerio GN=slc25a36a PE=2 SV=1	0.36716	SJCHGC05138
Contig04384	DNA polymerase nu OS=Mus musculus GN=Poln PE=2 SV=2	0.367127	SJCHGC05886
Contig10470	Carbohydrate kinase domain-containing protein OS=Mus musculus GN=Carkd PE=1 SV=1	0.366899	SJCHGC12375
Contig01005	Proactivator polypeptide-like 1 OS=Mus musculus GN=Psapl1 PE=1 SV=2	0.366859	SJCHGC02291
Contig07611	Scavenger mRNA-decapping enzyme DcpS OS=Sus scrofa GN=DCPS PE=2 SV=1	0.36685	SJCHGC09282
Contig00556	Surfeit locus protein 1 OS=Rattus norvegicus GN=Surf1 PE=2 SV=1	0.366843	SJCHGC01619
Contig07626	Cytochrome c oxidase assembly protein COX15 homolog OS=Homo sapiens GN=COX15 PE=1 SV=1	0.366786	SJCHGC09297
Contig01178	Inositol-tetrakisphosphate 1-kinase OS=Mus musculus GN=Itpk1 PE=2 SV=1	0.366705	SJCHGC02495
Contig05036	Uncharacterized protein YMR317W OS=Saccharomyces cerevisiae GN=YMR317W PE=2 SV=1	0.366534	SJCHGC06571
Contig04758	ATP-dependent RNA helicase eIF4A OS=Magnaporthe grisea GN=TIF1 PE=3 SV=1	0.366433	SJCHGC06278
Contig03196	Regulator of differentiation 1 OS=Rattus norvegicus GN=Rod1 PE=2 SV=1	0.366349	SJCHGC04647
Contig01954	Aspartate aminotransferase, cytoplasmic OS=Rattus norvegicus GN=Got1 PE=1 SV=3	0.366112	SJCHGC03350
Contig03518	UvrABC system protein C OS=Mycoplasma penetrans GN=uvrC PE=3 SV=1	0.365858	SJCHGC04984
Contig00217	SAGA-associated factor 29 homolog OS=Rattus norvegicus GN=Ccdc101 PE=1 SV=1	0.365849	SJCHGC00899
Contig10852	Proline-rich nuclear receptor coactivator 2 OS=Mus musculus GN=Pnrc2 PE=1 SV=1	0.365843	SJCHGC12780
Contig07387	Protein hairy OS=Drosophila melanogaster GN=h PE=1 SV=2	0.365769	SJCHGC09047
Contig05101	Mannose-P-dolichol utilization defect 1 protein OS=Homo sapiens GN=MPDU1 PE=1 SV=2	0.365672	SJCHGC06642
Contig00424	Serine/threonine-protein phosphatase 2A catalytic subunit alpha isoform OS=Oryctolagus cuniculus GN=PPP2CA PE=2 SV=1	0.365647	SJCHGC01338
Contig06579	Regulation of nuclear pre-mRNA domain-containing protein 1B OS=Homo sapiens GN=RPRD1B PE=1 SV=1	0.365597	SJCHGC08208
Contig03421	Protein EVI2B OS=Mus musculus GN=Evi2b PE=1 SV=1	0.365567	SJCHGC04885
Contig02961	Mitochondrial import inner membrane translocase subunit Tim8 A OS=Rattus norvegicus GN=Timm8a PE=1 SV=1	0.365481	SJCHGC04400
Contig04729	Cysteine-rich protein 1 OS=Mus musculus GN=Crip1 PE=2 SV=2	0.365388	SJCHGC06247
Contig00260	NADH dehydrogenase [ubiquinone] 1 alpha subcomplex subunit 5 OS=Macaca fascicularis GN=NDUFA5 PE=3 SV=3	0.365372	SJCHGC00990
Contig00369	Autophagy-related protein 16-1 OS=Mus musculus GN=Atg16l1 PE=1 SV=1	0.365111	SJCHGC01217
Contig07321	Synaptogyrin-2 OS=Homo sapiens GN=SYNGR2 PE=1 SV=1	0.365032	SJCHGC08980
Contig08234	NIL	0.364834	SJCHGC09989
Contig05041	Prolactin regulatory element-binding protein OS=Mus musculus GN=Preb PE=1 SV=1	0.364754	SJCHGC06577
Contig13232	Uncharacterized methyltransferase WBSCR22 OS=Homo sapiens GN=WBSCR22 PE=2 SV=2	0.364739	SJCHGC15330
Contig04795	Actin-2 OS=Schistosoma mansoni PE=2 SV=1	0.364737	SJCHGC06318
Contig04324	Fatty acid desaturase 1 OS=Rattus norvegicus GN=Fads1 PE=2 SV=1	0.364734	SJCHGC05823
Contig02966	Bifunctional aminoacyl-tRNA synthetase OS=Homo sapiens GN=EPRS PE=1 SV=3	0.364721	SJCHGC04406
Contig02270	Conserved oligomeric Golgi complex subunit 6 OS=Mus musculus GN=Cog6 PE=2 SV=2	0.364682	SJCHGC03679
Contig05147	Ras-related protein Rab-18 OS=Caenorhabditis elegans GN=rab-18 PE=2 SV=1	0.36468	SJCHGC06695
Contig05133	Ras-related protein Rab-4A OS=Bos taurus GN=RAB4A PE=2 SV=2	0.364617	SJCHGC06676
Contig07815	Actin-related protein 5 OS=Gallus gallus GN=ACTR5 PE=2 SV=1	0.364591	SJCHGC09502
Contig01383	Putative ATP-dependent Clp protease proteolytic subunit, mitochondrial OS=Bos taurus GN=CLPP PE=2 SV=1	0.364581	SJCHGC02727
Contig00785	Serpin B6 OS=Mus musculus GN=Serpinb6 PE=2 SV=1	0.36458	SJCHGC02039
Contig04252	Zinc finger protein-like 1 homolog OS=Dictyostelium discoideum GN=zfpl1 PE=3 SV=1	0.364565	SJCHGC05745
Contig03408	Brix domain-containing protein 1 OS=Bos taurus GN=BXDC1 PE=2 SV=1	0.36454	SJCHGC04871
Contig09585	Porimin OS=Homo sapiens GN=TMEM123 PE=1 SV=1	0.364538	SJCHGC11414
Contig00827	Signal peptidase complex subunit 3 OS=Gallus gallus GN=SPC22 PE=1 SV=1	0.364361	SJCHGC02087
Contig03557	Hybrid signal transduction histidine kinase E OS=Dictyostelium discoideum GN=dhkE PE=3 SV=1	0.36419	SJCHGC05026
Contig02677	Golgin subfamily B member 1 OS=Homo sapiens GN=GOLGB1 PE=1 SV=2	0.364136	SJCHGC04101
Contig03939	28 kDa heat- and acid-stable phosphoprotein OS=Mus musculus GN=Pdap1 PE=1 SV=1	0.364062	SJCHGC05420
Contig00383	Receptor expression-enhancing protein 5 OS=Pongo abelii GN=REEP5 PE=2 SV=1	0.364051	SJCHGC01246
Contig08740	Transmembrane protein 31 OS=Homo sapiens GN=TMEM31 PE=2 SV=1	0.36404	SJCHGC10523
Contig01023	Epidermal retinal dehydrogenase 2 OS=Homo sapiens GN=RDHE2 PE=2 SV=2	0.363945	SJCHGC02310
Contig11368	Ras-related protein Rab-1A OS=Rattus norvegicus GN=Rab1A PE=2 SV=3	0.363912	SJCHGC13341
Contig03596	Uncharacterized protein C8orf32 homolog OS=Rattus norvegicus PE=2 SV=1	0.363787	SJCHGC05067
Contig03195	Pumilio domain-containing protein KIAA0020 OS=Homo sapiens GN=KIAA0020 PE=1 SV=3	0.363773	SJCHGC04646
Contig05656	mRNA-capping enzyme OS=Homo sapiens GN=RNGTT PE=1 SV=1	0.363704	SJCHGC07238
Contig01996	Probable cytosol aminopeptidase OS=Aquifex aeolicus GN=pepA PE=3 SV=1	0.363535	SJCHGC03398
Contig07492	NF-kappa-B-activating protein OS=Rattus norvegicus GN=Nkap PE=2 SV=1	0.36342	SJCHGC09158
Contig08831	NIL	0.363416	SJCHGC10618
Contig13537	NIL	0.363356	SJCHGC15657
Contig11432	Uncharacterized protein MPN_508 OS=Mycoplasma pneumoniae GN=MPN_508 PE=3 SV=1	0.363355	SJCHGC13406
Contig00407	Protein Jumonji OS=Homo sapiens GN=JARID2 PE=2 SV=2	0.363344	SJCHGC01295
Contig03123	Mitochondrial ornithine transporter 1 OS=Homo sapiens GN=SLC25A15 PE=1 SV=1	0.363283	SJCHGC04571
Contig09332	Mismatch repair endonuclease PMS2 OS=Mus musculus GN=Pms2 PE=1 SV=1	0.363221	SJCHGC11143
Contig11863	UPF0105 protein C14orf124 homolog OS=Bos taurus PE=2 SV=1	0.363149	SJCHGC13868
Contig07204	Hemolysin OS=Proteus mirabilis GN=hpmA PE=1 SV=1	0.363029	SJCHGC08861
Contig05020	Cell wall protein DAN4 OS=Saccharomyces cerevisiae GN=DAN4 PE=2 SV=1	0.36302	SJCHGC06554
Contig09541	Uncharacterized protein UU042 OS=Ureaplasma parvum GN=UU042 PE=4 SV=1	0.362959	SJCHGC11367
Contig01428	Zonadhesin OS=Sus scrofa GN=ZAN PE=1 SV=1	0.362921	SJCHGC02773
Contig04536	Reticulocalbin-2 OS=Mus musculus GN=Rcn2 PE=2 SV=1	0.362918	SJCHGC06047
Contig05093	ADP-ribosylation factor-like protein 2 OS=Bos taurus GN=ARL2 PE=2 SV=1	0.362901	SJCHGC06634
Contig03629	Nucleobindin-2 OS=Homo sapiens GN=NUCB2 PE=1 SV=1	0.362898	SJCHGC05101
Contig10067	Uncharacterized protein KIAA0528 homolog OS=Pongo abelii PE=2 SV=1	0.362887	SJCHGC11943
Contig08171	Inner membrane protein oxaA OS=Cytophaga hutchinsonii (strain ATCC 33406 / NCIMB 9469) GN=oxaA PE=3 SV=1	0.362883	SJCHGC09916
Contig01484	Endoglucanase 1 OS=Ruminococcus albus GN=Eg I PE=1 SV=1	0.362723	SJCHGC02838
Contig03889	Versican core protein OS=Homo sapiens GN=VCAN PE=1 SV=3	0.362625	SJCHGC05369
Contig04609	Malate dehydrogenase, mitochondrial OS=Mus musculus GN=Mdh2 PE=1 SV=3	0.36245	SJCHGC06124
Contig03198	Williams-Beuren syndrome chromosomal region 16 protein OS=Homo sapiens GN=WBSCR16 PE=1 SV=2	0.362394	SJCHGC04649
Contig13774	NIL	0.362169	SJCHGC15924
Contig05044	Ubl carboxyl-terminal hydrolase 18 OS=Homo sapiens GN=USP18 PE=1 SV=1	0.362056	SJCHGC06581
Contig03244	30S ribosomal protein S6 OS=Pseudomonas entomophila (strain L48) GN=rpsF PE=3 SV=1	0.362053	SJCHGC04698
Contig00046	Cysteine desulfurase OS=Haemophilus somnus (strain 2336) GN=iscS PE=3 SV=1	0.362053	SJCHGC00347
Contig00904	Protein kinase 4 (Fragment) OS=Dictyostelium discoideum GN=pkgD PE=3 SV=2	0.362049	SJCHGC02181
Contig00269	Uncharacterized WD repeat-containing protein C1672.07 OS=Schizosaccharomyces pombe GN=SPCC1672.07 PE=2 SV=1	0.362013	SJCHGC01007
Contig00615	Dynein light chain 2, cytoplasmic OS=Rattus norvegicus GN=Dynll2 PE=1 SV=1	0.361964	SJCHGC01741
Contig03637	RWD domain-containing protein 2A OS=Macaca fascicularis GN=RWDD2A PE=2 SV=1	0.361953	SJCHGC05109
Contig08226	85 kDa calcium-independent phospholipase A2 OS=Mus musculus GN=Pla2g6 PE=1 SV=2	0.361936	SJCHGC09979
Contig08110	NIL	0.361873	SJCHGC09853
Contig04080	Transcriptional repressor NF-X1 OS=Mus musculus GN=Nfx1 PE=2 SV=1	0.3618	SJCHGC05567
Contig02653	Prolyl endopeptidase OS=Sus scrofa GN=PREP PE=1 SV=1	0.361792	SJCHGC04077
Contig05504	Tafazzin OS=Saimiri sciureus GN=TAZ PE=3 SV=1	0.361747	SJCHGC07081
Contig01196	NIL	0.361685	SJCHGC02513
Contig09591	Cell surface glycoprotein CD200 receptor 4 OS=Mus musculus GN=Cd200r4 PE=1 SV=1	0.361578	SJCHGC11420
Contig04541	Heterogeneous nuclear ribonucleoprotein A1 OS=Drosophila melanogaster GN=Hrb98DE PE=1 SV=1	0.361559	SJCHGC06052
Contig10808	NIL	0.361552	SJCHGC12736
Contig00557	Surfeit locus protein 1 OS=Mus musculus GN=Surf1 PE=2 SV=3	0.361535	SJCHGC01620
Contig02030	Elongation factor Ts, mitochondrial OS=Bos taurus GN=TSFM PE=1 SV=1	0.361512	SJCHGC03432
Contig05137	Methyltransferase-like protein 2 OS=Xenopus tropicalis GN=mettl2 PE=2 SV=1	0.361411	SJCHGC06682
Contig04500	Anamorsin OS=Homo sapiens GN=CIAPIN1 PE=1 SV=2	0.361363	SJCHGC06006
Contig13355	Serine/threonine-protein phosphatase PP2A-2 catalytic subunit OS=Arabidopsis thaliana GN=PP2A2 PE=1 SV=1	0.361356	SJCHGC15461
Contig01827	Kinesin heavy chain isoform 5A OS=Pongo abelii GN=KIF5A PE=2 SV=1	0.361328	SJCHGC03216
Contig00978	RING finger and transmembrane domain-containing protein 1 OS=Homo sapiens GN=RNFT1 PE=2 SV=2	0.361194	SJCHGC02262
Contig13938	GPI mannosyltransferase 2 OS=Homo sapiens GN=PIGV PE=1 SV=1	0.361149	SJCHGC16103
Contig02993	Homologous-pairing protein 2 homolog OS=Mus musculus GN=Psmc3ip PE=1 SV=1	0.361111	SJCHGC04434
Contig04471	Glycoprotein-N-acetylgalactosamine 3-beta-galactosyltransferase 1 OS=Gallus gallus GN=C1GALT1 PE=2 SV=1	0.360994	SJCHGC05975
Contig07047	Serine/threonine-protein kinase STE20 OS=Ashbya gossypii GN=STE20 PE=3 SV=1	0.36093	SJCHGC08695
Contig11301	NIL	0.360811	SJCHGC13268
Contig02186	Pyruvate kinase isozymes M1/M2 OS=Mus musculus GN=Pkm2 PE=1 SV=4	0.360779	SJCHGC03591
Contig04462	Proliferating cell nuclear antigen OS=Macaca fascicularis GN=PCNA PE=2 SV=1	0.360728	SJCHGC05965
Contig09582	Torsin-1A OS=Homo sapiens GN=TOR1A PE=1 SV=1	0.360713	SJCHGC11411
Contig07875	Tumor protein p73 OS=Homo sapiens GN=TP73 PE=1 SV=1	0.360663	SJCHGC09570
Contig12572	Uncharacterized protein 417 OS=Sulfolobus islandicus rod-shaped virus 1 GN=417 PE=4 SV=1	0.360597	SJCHGC14614
Contig02894	Uncharacterized protein KIAA0195 OS=Mus musculus GN=Kiaa0195 PE=1 SV=1	0.360526	SJCHGC04327
Contig09355	Alpha-mannosidase OS=Saccharomyces cerevisiae GN=AMS1 PE=1 SV=2	0.360474	SJCHGC11167
Contig00362	Coiled-coil domain-containing protein 124-A OS=Xenopus laevis GN=ccdc124-A PE=2 SV=1	0.360457	SJCHGC01203
Contig00854	Hematopoietic lineage cell-specific protein OS=Homo sapiens GN=HCLS1 PE=1 SV=1	0.360403	SJCHGC02119
Contig02700	Arginine N-methyltransferase 2 OS=Saccharomyces cerevisiae GN=RMT2 PE=1 SV=1	0.360114	SJCHGC04127
Contig06146	Major vault protein (Fragment) OS=Ictalurus punctatus GN=mvp PE=2 SV=2	0.35998	SJCHGC07757
Contig06321	CAAX prenyl protease 2 OS=Homo sapiens GN=RCE1 PE=1 SV=1	0.359961	SJCHGC07940
Contig04567	UPF0458 protein C7orf42 OS=Homo sapiens GN=C7orf42 PE=2 SV=1	0.359924	SJCHGC06079
Contig04754	Torsin-1A-interacting protein 1 OS=Pongo abelii GN=TOR1AIP1 PE=2 SV=1	0.359827	SJCHGC06274
Contig11790	Myosin-Va OS=Rattus norvegicus GN=Myo5a PE=2 SV=1	0.359697	SJCHGC13789
Contig00400	Ubiquitin domain-containing protein UBFD1 OS=Mus musculus GN=Ubfd1 PE=1 SV=2	0.359691	SJCHGC01279
Contig01228	NIL	0.359687	SJCHGC02549
Contig13233	Zinc finger protein 578 OS=Homo sapiens GN=ZNF578 PE=2 SV=1	0.359448	SJCHGC15331
Contig06559	Zinc finger CCHC domain-containing protein 4 OS=Mus musculus GN=Zcchc4 PE=2 SV=1	0.359408	SJCHGC08184
Contig10944	NIL	0.359395	SJCHGC12877
Contig00698	Protein lunapark-1 OS=Caenorhabditis briggsae GN=lnp-1 PE=3 SV=1	0.35939	SJCHGC01922
Contig04179	ADP-ribosylation factor-like protein 1 OS=Caenorhabditis elegans GN=arl-1 PE=2 SV=2	0.359375	SJCHGC05671
Contig00885	DNA repair protein RAD50 OS=Saccharomyces cerevisiae GN=RAD50 PE=1 SV=1	0.359375	SJCHGC02157
Contig00515	TIM21-like protein, mitochondrial OS=Bos taurus PE=2 SV=1	0.35937	SJCHGC01528
Contig06402	Zinc finger protein 708 OS=Homo sapiens GN=ZNF708 PE=2 SV=2	0.359285	SJCHGC08021
Contig04833	WD repeat-containing protein 48 OS=Mus musculus GN=Wdr48 PE=1 SV=1	0.359264	SJCHGC06357
Contig04600	PAB-dependent poly(A)-specific ribonuclease subunit PAN3 OS=Yarrowia lipolytica GN=PAN3 PE=3 SV=1	0.359254	SJCHGC06114
Contig04840	Nucleobindin-2 OS=Homo sapiens GN=NUCB2 PE=1 SV=1	0.359206	SJCHGC06365
Contig01432	Putative uncharacterized transmembrane protein DDB_G0286461 OS=Dictyostelium discoideum GN=DDB_G0286461 PE=4 SV=1	0.35916	SJCHGC02780
Contig07716	Uncharacterized gene 28 protein OS=Ictalurid herpesvirus 1 GN=28 PE=4 SV=1	0.358987	SJCHGC09391
Contig03964	Antigen Sm21.7 OS=Schistosoma mansoni GN=SM21.7 PE=2 SV=1	0.35892	SJCHGC05445
Contig04416	Mitochondrial dimethyladenosine transferase 1 OS=Bos taurus GN=TFB1M PE=2 SV=2	0.358877	SJCHGC05919
Contig04325	Ubiquilin-1 OS=Rattus norvegicus GN=Ubqln1 PE=1 SV=1	0.358783	SJCHGC05824
Contig05394	Folylpolyglutamate synthase, mitochondrial OS=Homo sapiens GN=FPGS PE=1 SV=3	0.358761	SJCHGC06963
Contig07529	Immediate-early protein 2 OS=Human herpesvirus 6A (strain Uganda-1102) GN=U90/U87/U86 PE=2 SV=2	0.35874	SJCHGC09196
Contig04316	Lipid phosphate phosphohydrolase 3 OS=Bos taurus GN=PPAP2B PE=2 SV=1	0.358652	SJCHGC05814
Contig11388	Undecaprenyl-diphosphatase OS=Acholeplasma laidlawii (strain PG-8A) GN=uppP PE=3 SV=1	0.358601	SJCHGC13361
Contig10591	Pre-60S factor REI1 OS=Saccharomyces cerevisiae GN=REI1 PE=1 SV=2	0.358502	SJCHGC12507
Contig00301	Receptor expression-enhancing protein 6 OS=Rattus norvegicus GN=Reep6 PE=2 SV=1	0.358412	SJCHGC01075
Contig00520	Dihydrolipoyl dehydrogenase, mitochondrial OS=Rattus norvegicus GN=Dld PE=1 SV=1	0.358407	SJCHGC01537
Contig04183	Alpha-adducin OS=Homo sapiens GN=ADD1 PE=1 SV=2	0.358133	SJCHGC05675
Contig03475	UNC93-like protein MFSD11 OS=Mus musculus GN=Mfsd11 PE=2 SV=1	0.358094	SJCHGC04940
Contig08839	tRNA (guanine-N(1)-)-methyltransferase OS=Saccharomyces cerevisiae GN=TRM5 PE=1 SV=1	0.358006	SJCHGC10626
Contig10655	HTH-type transcriptional regulator hpr OS=Bacillus cereus (strain ATCC 14579 / DSM 31) GN=hpr PE=3 SV=1	0.357889	SJCHGC12575
Contig10281	NIL	0.357866	SJCHGC12174
Contig06657	Cytochrome c-type heme lyase OS=Mus musculus GN=Hccs PE=2 SV=1	0.357714	SJCHGC08288
Contig05620	Pre-mRNA-splicing factor SPP2 OS=Ustilago maydis GN=SPP2 PE=3 SV=1	0.357705	SJCHGC07202
Contig02793	Palmitoyl-protein thioesterase 1 OS=Rattus norvegicus GN=Ppt1 PE=1 SV=1	0.357703	SJCHGC04223
Contig05143	Ubiquitin carboxyl-terminal hydrolase 45 OS=Homo sapiens GN=USP45 PE=1 SV=2	0.35769	SJCHGC06690
Contig00165	Diphthamide biosynthesis protein 2 OS=Gallus gallus GN=DPH2 PE=2 SV=1	0.357635	SJCHGC00764
Contig05464	Tetratricopeptide repeat protein 15 OS=Mus musculus GN=Ttc15 PE=1 SV=1	0.357595	SJCHGC07039
Contig13810	NADH-quinone oxidoreductase subunit M OS=Buchnera aphidicola subsp. Acyrthosiphon pisum GN=nuoM PE=3 SV=1	0.35745	SJCHGC15961
Contig05097	Adenine phosphoribosyltransferase OS=Yersinia enterocolitica serotype O:8 / biotype 1B (strain 8081) GN=apt PE=3 SV=1	0.357342	SJCHGC06638
Contig10515	Probable tyrosine-protein kinase DDB_G0283397 OS=Dictyostelium discoideum GN=DDB_G0283397 PE=3 SV=1	0.357308	SJCHGC12423
Contig03459	Mimitin, mitochondrial OS=Bos taurus GN=NDUFAF2 PE=2 SV=1	0.357181	SJCHGC04924
Contig07141	Auxin response factor 6 OS=Oryza sativa subsp. japonica GN=ARF6 PE=1 SV=1	0.357058	SJCHGC08792
Contig07265	NIL	0.356781	SJCHGC08923
Contig10669	Probable serine/threonine-protein kinase HSL1 OS=Saccharomyces cerevisiae GN=HSL1 PE=1 SV=1	0.356737	SJCHGC12590
Contig04101	Synaptophysin OS=Spermophilus citellus GN=SYP PE=2 SV=1	0.356637	SJCHGC05589
Contig04168	Stationary phase protein 3 OS=Saccharomyces cerevisiae GN=SPG3 PE=1 SV=1	0.356615	SJCHGC05660
Contig03241	cAMP-dependent protein kinase type I-alpha regulatory subunit OS=Rattus norvegicus GN=Prkar1a PE=2 SV=2	0.356563	SJCHGC04695
Contig03605	Protein-S-isoprenylcysteine O-methyltransferase OS=Homo sapiens GN=ICMT PE=1 SV=1	0.356554	SJCHGC05076
Contig03197	G patch domain-containing protein 3 OS=Mus musculus GN=Gpatch3 PE=2 SV=1	0.356465	SJCHGC04648
Contig02005	Probable methyltransferase C20orf7 homolog OS=Pongo abelii PE=2 SV=1	0.356425	SJCHGC03407
Contig07830	39S ribosomal protein L10, mitochondrial OS=Drosophila pseudoobscura pseudoobscura GN=mRpL10 PE=3 SV=1	0.356345	SJCHGC09520
Contig01734	UV excision repair protein RAD23 homolog B OS=Bos taurus GN=RAD23B PE=2 SV=1	0.35633	SJCHGC03112
Contig12747	Actin-binding protein anillin OS=Mus musculus GN=Anln PE=1 SV=2	0.356294	SJCHGC14805
Contig03539	tRNA (cytosine-5-)-methyltransferase NSUN2 OS=Gallus gallus GN=NSUN2 PE=2 SV=1	0.356087	SJCHGC05007
Contig00086	Tropomyosin OS=Schistosoma japonicum PE=2 SV=1	0.356039	SJCHGC00519
Contig01899	E3 ubiquitin-protein ligase MARCH6 OS=Mus musculus GN=March6 PE=2 SV=2	0.356025	SJCHGC03292
Contig11381	Putative thiosulfate sulfurtransferase KAT OS=Homo sapiens GN=KAT PE=1 SV=3	0.355955	SJCHGC13354
Contig02620	Nuclear valosin-containing protein-like OS=Homo sapiens GN=NVL PE=1 SV=1	0.355928	SJCHGC04043
Contig01073	Nuclear hormone receptor family member nhr-5 OS=Caenorhabditis elegans GN=nhr-5 PE=3 SV=1	0.355925	SJCHGC02367
Contig00306	F-actin-capping protein subunit alpha-2 OS=Saimiri boliviensis boliviensis GN=CAPZA2 PE=3 SV=3	0.355881	SJCHGC01083
Contig00700	Plastin-2 OS=Mus musculus GN=Lcp1 PE=1 SV=4	0.35588	SJCHGC01925
Contig01843	Pre-mRNA-processing-splicing factor 8 OS=Homo sapiens GN=PRPF8 PE=1 SV=2	0.355695	SJCHGC03232
Contig04898	TATA-box-binding protein OS=Spodoptera frugiperda GN=Tbp PE=2 SV=1	0.355679	SJCHGC06425
Contig04645	5'-AMP-activated protein kinase catalytic subunit alpha-2 OS=Pongo abelii GN=PRKAA2 PE=2 SV=1	0.355606	SJCHGC06161
Contig05400	6-phosphogluconate dehydrogenase, decarboxylating OS=Haemophilus influenzae GN=gnd PE=3 SV=1	0.355438	SJCHGC06970
Contig02810	Rab5 GDP/GTP exchange factor OS=Bos taurus GN=RABGEF1 PE=1 SV=1	0.355427	SJCHGC04241
Contig04461	Probable tRNA pseudouridine synthase 2 OS=Xenopus tropicalis GN=trub2 PE=2 SV=1	0.355377	SJCHGC05964
Contig04210	Vacuolar protein sorting-associated protein 11 homolog OS=Homo sapiens GN=VPS11 PE=1 SV=1	0.355369	SJCHGC05702
Contig00259	Tubulin-specific chaperone D OS=Bos taurus GN=TBCD PE=2 SV=1	0.355192	SJCHGC00988
Contig05677	Guanine nucleotide-binding protein-like 3 OS=Homo sapiens GN=GNL3 PE=1 SV=1	0.355168	SJCHGC07261
Contig04478	Protein ycf2 OS=Ranunculus macranthus GN=ycf2-A PE=3 SV=1	0.354971	SJCHGC05983
Contig11188	Protein dopey homolog PFC0245c OS=Plasmodium falciparum (isolate 3D7) GN=PFC0245c PE=2 SV=1	0.354931	SJCHGC13143
Contig05028	Vesicle-associated membrane protein 7 OS=Mus musculus GN=Vamp7 PE=2 SV=1	0.354829	SJCHGC06563
Contig04901	Echinoderm microtubule-associated protein-like 1 OS=Mus musculus GN=Eml1 PE=2 SV=1	0.354826	SJCHGC06428
Contig02690	Nucleoporin GLE1 OS=Pongo abelii GN=GLE1 PE=2 SV=1	0.354689	SJCHGC04114
Contig04410	Poly(U)-specific endoribonuclease-B OS=Xenopus laevis GN=endou-B PE=2 SV=1	0.354667	SJCHGC05913
Contig06274	Uncharacterized protein BUsg_080 OS=Buchnera aphidicola subsp. Schizaphis graminum GN=BUsg_080 PE=4 SV=1	0.354601	SJCHGC07891
Contig01132	Pre-mRNA-splicing factor ISY1 homolog OS=Mus musculus GN=Isy1 PE=1 SV=2	0.35456	SJCHGC02438
Contig00972	Rab GDP dissociation inhibitor alpha OS=Bos taurus GN=GDI1 PE=1 SV=1	0.354501	SJCHGC02256
Contig02155	Uncharacterized protein C1orf175 homolog OS=Mus musculus PE=4 SV=1	0.354434	SJCHGC03558
Contig08504	Probable methylcobalamin:homocysteine methyltransferase OS=Methanocaldococcus jannaschii GN=metE PE=3 SV=2	0.354383	SJCHGC10280
Contig11281	Sister chromatid cohesion protein mis4 OS=Schizosaccharomyces pombe GN=mis4 PE=1 SV=1	0.354187	SJCHGC13248
Contig00895	GDP-mannose 4,6 dehydratase 1 OS=Caenorhabditis briggsae GN=bre-1 PE=3 SV=1	0.354171	SJCHGC02170
Contig04438	Zinc phosphodiesterase ELAC protein 1 OS=Homo sapiens GN=ELAC1 PE=2 SV=2	0.354154	SJCHGC05941
Contig02124	Histone acetyltransferase type B catalytic subunit OS=Homo sapiens GN=HAT1 PE=1 SV=1	0.354138	SJCHGC03527
Contig03383	26S protease regulatory subunit 4 OS=Rattus norvegicus GN=Psmc1 PE=2 SV=1	0.354118	SJCHGC04846
Contig03729	Uncharacterized protein KIAA1143 homolog OS=Gallus gallus GN=RCJMB04_19n18 PE=2 SV=1	0.354026	SJCHGC05203
Contig13528	Protein SEY1 OS=Debaryomyces hansenii GN=SEY1 PE=3 SV=2	0.353979	SJCHGC15648
Contig02122	Sentrin-specific protease 1 OS=Pongo abelii GN=SENP1 PE=2 SV=1	0.353884	SJCHGC03525
Contig03640	Ubiquitin-like modifier-activating enzyme 1 Y OS=Mus musculus GN=Ube1ay PE=2 SV=2	0.353878	SJCHGC05112
Contig03839	Crossover junction endonuclease MUS81 OS=Xenopus tropicalis GN=mus81 PE=2 SV=1	0.353844	SJCHGC05317
Contig01895	Ubiquitin-protein ligase E3C OS=Homo sapiens GN=UBE3C PE=1 SV=3	0.353811	SJCHGC03288
Contig03331	Eukaryotic translation initiation factor 3 subunit H OS=Dictyostelium discoideum GN=eif3h PE=3 SV=1	0.353795	SJCHGC04790
Contig09256	Inportin-13 homolog B OS=Dictyostelium discoideum GN=ipo13b PE=3 SV=1	0.353766	SJCHGC11063
Contig12248	Maturase K OS=Ceratophyllum demersum GN=matK PE=3 SV=1	0.353707	SJCHGC14270
Contig11512	Cytochrome c oxidase assembly protein COX15 homolog OS=Homo sapiens GN=COX15 PE=1 SV=1	0.353574	SJCHGC13493
Contig06342	Translocation protein SEC63 homolog OS=Pongo abelii GN=SEC63 PE=2 SV=1	0.353553	SJCHGC07961
Contig00468	Oxidoreductase HTATIP2 OS=Homo sapiens GN=HTATIP2 PE=1 SV=1	0.353549	SJCHGC01431
Contig05934	Diacylglycerol kinase gamma OS=Rattus norvegicus GN=Dgkg PE=2 SV=1	0.353537	SJCHGC07532
Contig08190	Uncharacterized protein CXorf23 homolog OS=Mus musculus PE=2 SV=1	0.353531	SJCHGC09938
Contig02133	DNA translocase ftsK OS=Staphylococcus epidermidis (strain ATCC 12228) GN=ftsK PE=3 SV=1	0.353482	SJCHGC03536
Contig00170	Poly(ADP-ribose) glycohydrolase OS=Rattus norvegicus GN=Parg PE=1 SV=1	0.353334	SJCHGC00776
Contig04225	Phosphorylase b kinase gamma catalytic chain, testis/liver isoform OS=Mus musculus GN=Phkg2 PE=2 SV=1	0.353213	SJCHGC05718
Contig01183	Dual specificity protein phosphatase 12 OS=Mus musculus GN=Dusp12 PE=2 SV=1	0.353171	SJCHGC02500
Contig03661	Membralin OS=Mus musculus GN=ORF61 PE=2 SV=2	0.352967	SJCHGC05134
Contig04727	Transcription elongation regulator 1 OS=Homo sapiens GN=TCERG1 PE=1 SV=2	0.35295	SJCHGC06245
Contig04215	Ubiquitin carboxyl-terminal hydrolase 49 OS=Homo sapiens GN=USP49 PE=2 SV=1	0.352947	SJCHGC05708
Contig01087	UPF0506 protein SJCHGC02380 OS=Schistosoma japonicum GN=SJCHGC02380 PE=2 SV=1	0.35289	SJCHGC02381
Contig09074	tRNA pseudouridine synthase A OS=Campylobacter jejuni subsp. jejuni serotype O:23/36 (strain 81-176) GN=truA PE=3 SV=1	0.352722	SJCHGC10872
Contig10980	Myotrophin OS=Mus musculus GN=Mtpn PE=2 SV=2	0.352669	SJCHGC12916
Contig00639	39S ribosomal protein L3, mitochondrial OS=Homo sapiens GN=MRPL3 PE=1 SV=1	0.352604	SJCHGC01793
Contig07123	Sulfate anion transporter 1 OS=Mus musculus GN=Slc26a1 PE=2 SV=1	0.352487	SJCHGC08773
Contig05220	Bifunctional protein glmU OS=Burkholderia xenovorans (strain LB400) GN=glmU PE=3 SV=2	0.352464	SJCHGC06774
Contig00360	Histone H3.3 OS=Xenopus laevis PE=1 SV=3	0.35246	SJCHGC01198
Contig09210	Zinc finger transcription factor Trps1 OS=Homo sapiens GN=TRPS1 PE=1 SV=2	0.352416	SJCHGC11013
Contig03410	Pyruvate dehydrogenase protein X component, mitochondrial OS=Mus musculus GN=Pdhx PE=2 SV=1	0.352358	SJCHGC04873
Contig11990	Golgin candidate 1 OS=Arabidopsis thaliana GN=GC1 PE=2 SV=2	0.352291	SJCHGC13998
Contig03787	Collagen alpha-2(I) chain OS=Rana catesbeiana GN=COL1A2 PE=2 SV=1	0.352187	SJCHGC05265
Contig00911	Stationary phase protein 3 OS=Saccharomyces cerevisiae GN=SPG3 PE=1 SV=1	0.352052	SJCHGC02188
Contig07122	U3 small nucleolar RNA-associated protein 10 OS=Neosartorya fischeri (strain ATCC 1020 / DSM 3700 / NRRL 181) GN=utp10 PE=3 SV=1	0.352051	SJCHGC08772
Contig02925	Uncharacterized FAM18-like protein CG5021 OS=Drosophila melanogaster GN=CG5021 PE=2 SV=2	0.351828	SJCHGC04361
Contig13612	Uncharacterized protein U88 OS=Human herpesvirus 6A (strain Uganda-1102) GN=U88 PE=4 SV=1	0.351805	SJCHGC15740
Contig04762	Protein RER1 OS=Rattus norvegicus GN=Rer1 PE=2 SV=1	0.351676	SJCHGC06282
Contig04639	Zinc finger RNA-binding protein OS=Rattus norvegicus GN=Zfr PE=1 SV=2	0.351622	SJCHGC06154
[truncated: 1,295 more rows]
