# Supplementary material for: Apoptosis Governs the Elimination of Schistosoma japonicum from the Non-Permissive Host Microtus fortis
Source: PLoS One. 2011 Jun 22;6(6):e21109. doi: 10.1371/journal.pone.0021109 (PMC3120819; doi:10.1371/journal.pone.0021109)
Supplement: Table S3 — KEGG analysis of differentially expressed genes in the schistosomula from Microtus fortis compared with those from BALB/c mice. (XLS) [file pone.0021109.s003.xls]

## Sheet: Sheet1
Table S3 KEGG analysis of differentially expressed genes in the schistosomula from Microtus fortis compared with those from BALB/c mice.
	KEGG analysis of down regulated genes(269)
1	Drug metabolism - other enzymes	18
2	Oxidative phosphorylation	18
3	Proteasome	13
4	N-Glycan biosynthesis	13
5	Cell cycle/Progesterone-mediated oocyte maturation	12
6	Citrate cycle (TCA cycle)	12
7	Protein export	11
8	Ubiquitin mediated proteolysis	10
9	Glycolysis / Gluconeogenesis	10
10	Ribosome	9
11	Aminoacyl-tRNA biosynthesis	9
12	Fatty acid biosynthesis	9
13	MAPK signaling pathway	8
14	DNA replication	8
15	Basal transcription factors	8
16	Regulation of autophagy	7
17	Wnt signaling pathway	6
18	Selenoamino acid metabolism	6
19	Mismatch repair	5
20	Fructose and mannose metabolism	5
21	Regulation of actin cytoskeleton	4
22	Vascular smooth muscle contraction	4
23	Arginine and proline metabolism	4
24	Insulin signaling pathway	3
25	Apoptosis	3
26	SNARE interactions in vesicular transport	3
27	Base excision repair	3
28	Porphyrin and chlorophyll metabolism	3
29	Glycosylphosphatidylinositol(GPI)-anchor biosynthesis	3
30	Amino sugar and nucleotide sugar metabolism	3
31	Glycine, serine and threonine metabolism	3
32	Pyrimidine metabolism	3
33	Ubiquinone and other terpenoid-quinone biosynthesis	3
34	Galactose metabolism	3
35	Pentose phosphate pathway	3
36	Tight junction	2
37	ECM-receptor interaction	2
38	TGF-beta signaling pathway	2
39	Cell cycle	2
40	Chemokine signaling pathway	2
41	Calcium signaling pathway	2
42	Inositol phosphate metabolism	2
43	Glycerolipid metabolism	2
44	Other glycan degradation	2
45	Glutathione metabolism	2
46	gamma-Hexachlorocyclohexane degradation	2
47	Lysine degradation	2
48	Aminoacyl-tRNA biosynthesis	2
49	Fatty acid elongation in mitochondria	2
50	Gap junction	1
51	Focal adhesion	1
52	Axon guidance	1
53	Notch signaling pathway	1
54	mTOR signaling pathway	1
55	ABC transporters	1
56	Biosynthesis of unsaturated fatty acids	1
57	Vitamin B6 metabolism	1
58	Thiamine metabolism	1
59	Sphingolipid metabolism	1
60	Starch and sucrose metabolism	1
61	Tryptophan metabolism	1
62	Valine, leucine and isoleucine biosynthesis	1
63	Purine metabolism	1
	KEGG analysis of up regulated genes(1)
1	Protein export	1
