# Supplementary material for: Apoptosis Governs the Elimination of Schistosoma japonicum from the Non-Permissive Host Microtus fortis
Source: PLoS One. 2011 Jun 22;6(6):e21109. doi: 10.1371/journal.pone.0021109 (PMC3120819; doi:10.1371/journal.pone.0021109)
Supplement: Table S4 — Information on the primers used for validation of the microarray data by quantitative qPCR analysis. (XLS) [file pone.0021109.s004.xls]

## Sheet: Sheet1
Table S4 Information on the primers used for validation of the microarray data by quantitative qPCR analysis
Systematic Name	Protein Homology	Primer	Primer sequences
Contig12492	Granulins	Forward	AGCAGTCTTCAGCCAAGTATTC
		Reverse	CGTAACCACCAGGACAACAG
Contig11651	Tropomyosin	Forward	CTGAGCTGACTCTTGTTCGG
		Reverse	GAATGACGTTCCTGCATAGTTG
Contig01249	magonashi	Forward	CTACTACGTGGGACACAAAGG
		Reverse	TTCCAGCACGATTCTCTTCAG
Contig01479	TGF-beta receptor binding protein	Forward	ACATACAACTACGATGGAGACC
		Reverse	TCCAATCAGCAGAAGCAGTC
Contig07100	Fatty-acid amide hydrolase	Forward	CTGGCTGTCTACCCTCTGG
		Reverse	AGCTACTTGAACACTGACTGG
Contig00107	CD63 antigen	Forward	CTTGGGTATGTTTGGTGCTTG
		Reverse	AGTGTCTATCGTGTCCGTATTG
Contig06941	Post-GPI attachment to proteins factor 2	Forward	TTTCCTGTTCGCCTCAACG
		Reverse	TTCGCCTTACAGCAGAAGC
Contig07581	Insulin receptor protein kinase	Forward	GTCATGGAGTATATGGCATTCG
		Reverse	TGCGGCTAAATCACGATGG
Contig04397	NADH-ubiquinone reductase	Forward	CGAGGACCTAACAGCAGAGG
		Reverse	TCCGAACGAACTTT GAATCC
