# Supplementary material for: Apoptosis Governs the Elimination of Schistosoma japonicum from the Non-Permissive Host Microtus fortis
Source: PLoS One. 2011 Jun 22;6(6):e21109. doi: 10.1371/journal.pone.0021109 (PMC3120819; doi:10.1371/journal.pone.0021109)
Supplement: Table S5 — Information on the primers used for validation of the microarray data by quantitative qPCR analysis. (XLS) [file pone.0021109.s005.xls]

## Sheet: Sheet1
Table S5 Information on the primers used for validation of the microarray data by quantitative qPCR analysis
Gene Name	Primer	Primer sequences
Caspase 3	Forward	CAGGCGACGATGTAATTGTAC
	Reverse	TGCAACCACTGTGAGAAGAG
Caspase 7	Forward	GTGGATGGCGTGGATAATTG
	Reverse	CTGAACACTGGTAACAAGGAAG
Caspase 9	Forward	ATTTGTTTCTTGGCGATCTGAG
	Reverse	GGCTTTGTGAGTGTTGTTACC
apoptosis inducing factor (AIF)	Forward	TTGTTGAACCACCGCCTTAC
	Reverse	CGCCACACCGCCATATTG
apoptosis antagonism including	Forward	TGTGGACAGGAGTTTGCTAAG
cytokine-induced apoptosis inhibitor (CIAP)	Reverse	GGCTTAAATGGTGGGAGGC
Bcl-2	Forward	GATGAAGTTAGCGAGACAGTTG
	Reverse	TCGTCATTATCGTCGTCCAAG
