# Supplementary material for: Apoptosis Governs the Elimination of Schistosoma japonicum from the Non-Permissive Host Microtus fortis
Source: PLoS One. 2011 Jun 22;6(6):e21109. doi: 10.1371/journal.pone.0021109 (PMC3120819; doi:10.1371/journal.pone.0021109)
Supplement: Table S6 — A full list of genes, including systematic name, Gene ID and protein homology significantly up and down regulated in schistosomula from Microtus fortis. (XLS) [file pone.0021109.s006.xls]

## Sheet: Sheet1
Table S6 A full list of genes, including systematic name, Gene ID and protein homology significantly up or down regulated in schistosomula from Microtus fortis.
A. 5 Fold change refers to expression relative to those of schistosomula from BALB/c mice
Systematic Name	Gene ID	Protein Homology	Fold Change
Contig08554	SJCHGC10874	E3 ubiquitin-protein ligase ubr11	88.2
Contig12492	SJCHGC08077	Granulins	44.3
Contig01126	SJCHGC15290	unknown	41.7
Contig12604	SJCHGC14297	Translocase of chloroplast 33, chloroplastic	20.6
Contig09693	SJCHGC13643	unknown	18.2
Contig12392	SJCHGC16303	Cell surface receptor daf-4	14.7
Contig12799	SJCHGC09373	Probable serine/threonine-protein kinase roco5	9.9
Contig00716	SJCHGC02637	Pericentriolar material 1 protein	9.5
Contig08040	SJCHGC01393	NAD(P)H-quinone oxidoreductase chain 4	8.5
Contig00449	SJCHGC09772	Protein TAR1	8.2
Contig01305	SJCHGC01953	Dynein heavy chain (Fragment)	8
Contig07698	SJCHGC14859	Zinc finger RNA-binding protein	7.7
Contig14121	SJCHGC14422	unknown	7.5
Contig11651	SJCHGC11527	Tropomyosin	6.9
Contig12273	SJCHGC14650	U3 small nucleolar RNA-associated protein 4	6.8
Contig13194	SJCHGC02429	Putative BTB/POZ domain-containing protein	6.9
Contig06456	SJCHGC14529	ATP-dependent RNA helicase DBP10	5.9
Contig09076	SJCHGC10331	Probable serine/threonine-protein kinase	5
B.0.2 Fold change refers to expression relative to those of schistosomula from BALB/c mice.
Systematic Name	Gene ID	Protein Homology	Fold Change
Contig09983	SJCHGC11855	Dynein-1-beta heavy chain	0.055
Contig01583	SJCHGC02950	Nucleolin	0.056
Contig00705	SJCHGC01935	Far upstream element-binding protein 21	0.059
Contig01556	SJCHGC02919	Heterogeneous nuclear ribonucleoprotein F	0.067
Contig06563	SJCHGC08189	Protein transport protein Sec61 subunit alpha	0.08
Contig10921	SJCHGC12853	Transposable element Tcb1 transposase	0.088
Contig00227	SJCHGC00921	RNA-binding protein 12	0.091
Contig05110	SJCHGC06652	Small nuclear ribonucleoprotein-associated protein	0.11
Contig07758	SJCHGC09439	DNA-directed RNA polymerase II	0.12
Contig06314	SJCHGC07933	Probable prolyl-tRNA synthetase, mitochondrial	0.12
Contig05612	SJCHGC07194	Transportin-3	0.12
Contig07923	SJCHGC09619	Hepatocyte nuclear factor 1-alpha	0.12
Contig07703	SJCHGC09378	Collagen alpha-2(I) chain	0.13
Contig00720	SJCHGC01962	Far upstream element-binding protein 1	0.13
Contig07736	SJCHGC09413	Splicing factor, arginine/serine-rich 7	0.14
Contig04599	SJCHGC06113	Collagen alpha-1(IV) chain	0.14
Contig04159	SJCHGC05650	Polypyrimidine tract-binding protein 1	0.15
Contig03880	SJCHGC05360	Proteasome inhibitor PI31 subunit	0.15
Contig13192	SJCHGC15288	Probable histone-lysine N-methyltransferase	0.15
Contig06554	SJCHGC08177	Putative uncharacterized protein	0.15
Contig05356	SJCHGC06922	Aryl hydrocarbon receptor repressor	0.15
Contig09151	SJCHGC10952	Mannitol-1-phosphate 5-dehydrogenase	0.15
Contig10888	SJCHGC12817	unknown	0.16
Contig11528	SJCHGC13509	Small protein A homolog	0.16
Contig05733	SJCHGC07317	Probable large tegument protein	0.16
Contig04261	SJCHGC05755	Phosphoribosyltransferase domain	0.16
Contig01742	SJCHGC03121	Peptidylprolyl isomerase domain	0.16
Contig12454	SJCHGC14490	DEAD-box ATP-dependent RNA helicase	0.16
Contig00107	SJCHGC00584	CD63 antigen	0.16
Contig05876	SJCHGC07469	Tubulin gamma-1 chain	0.16
Contig01794	SJCHGC03181	WD repeat and FYVE domain-containing protein 1	0.17
Contig11499	SJCHGC13480	unknown	0.17
Contig11676	SJCHGC13669	unknown	0.17
Contig04861	SJCHGC06386	tRNA-processing ribonuclease	0.17
Contig08597	SJCHGC10376	Protein crcB homolog 2	0.17
Contig10661	SJCHGC12582	Protein transport protein DSL1	0.17
Contig11038	SJCHGC12979	unknown	0.17
Contig09605	SJCHGC11434	Tubulin beta	0.17
Contig02439	SJCHGC03855	Transportin-3	0.17
Contig11091	SJCHGC13038	RNA pyrophosphohydrolase	0.17
Contig09684	SJCHGC11518	E3 ubiquitin-protein ligase Smurf1	0.17
Contig10605	SJCHGC12525	Neural cell adhesion molecule 1-B	0.18
Contig03908	SJCHGC05389	unknown	0.18
Contig02539	SJCHGC03959	unknown	0.18
Contig03876	SJCHGC05356	Heat shock 70 kDa protein	0.18
Contig09718	SJCHGC11555	Cytochrome b	0.18
Contig03066	SJCHGC04511	Serum response factor-binding protein 1	0.18
Contig02162	SJCHGC03565	Serine hydroxymethyltransferase	0.18
Contig06989	SJCHGC08634	Transformation/transcription domain-associated protein	0.18
Contig03374	SJCHGC04836	AP1 subunit gamma-binding protein 1	0.18
Contig09945	SJCHGC11808	Protein transport protein	0.18
Contig07516	SJCHGC09182	U1 small nuclear ribonucleoprotein A	0.18
Contig07577	SJCHGC09244	Hybrid signal transduction histidine kinase L	0.18
Contig01784	SJCHGC03171	Pecanex-like protein 1	0.18
Contig11130	SJCHGC13078	unknown	0.18
Contig13427	SJCHGC15542	Palmitoyltransferase	0.18
Contig11829	SJCHGC13830	DNA mismatch repair protein	0.18
Contig11156	SJCHGC13106	Ryanodine receptor 1	0.18
Contig02750	SJCHGC04180	unknown	0.18
Contig02940	SJCHGC04377	Thyroid receptor-interacting protein 11	0.19
Contig04390	SJCHGC05892	Serine/arginine repetitive matrix protein 2	0.19
Contig11248	SJCHGC13211	unknown	0.19
Contig09120	SJCHGC10921	Frizzled-10-B	0.19
Contig05355	SJCHGC06921	Cathepsin Q	0.19
Contig06941	SJCHGC08583	Post-GPI attachment to proteins factor 2	0.19
Contig01411	SJCHGC02755	unknown	0.19
Contig04629	SJCHGC06144	Glutamate--cysteine ligase catalytic subunit	0.19
Contig05154	SJCHGC06703	Signal peptidase complex catalytic subunit	0.19
Contig01706	SJCHGC03080	Dynein light chain 2	0.19
Contig01163	SJCHGC02477	Sugar phosphate exchanger 2	0.19
Contig01913	SJCHGC03308	Putative DNA helicase INO80 complex homolog 1	0.19
